# Supplementary material for: An Endophytic Fungi-Based Biostimulant Modulates Volatile and Non-Volatile Secondary Metabolites and Yield of Greenhouse Basil (Ocimum basilicum L.) through Variable Mechanisms Dependent on Salinity Stress Level
Source: Pathogens. 2021 Jun 23;10(7):797. doi: 10.3390/pathogens10070797 (PMC8308794; doi:10.3390/pathogens10070797)
Supplement: Supplementary file 1 [file pathogens-10-00797-s001.zip]

Archive with 1 entries (1 files):
- Basil Supplementary Materials.xlsx
