# Supplementary material for: An Endophytic Fungi-Based Biostimulant Modulates Volatile and Non-Volatile Secondary Metabolites and Yield of Greenhouse Basil (Ocimum basilicum L.) through Variable Mechanisms Dependent on Salinity Stress Level
Source: Pathogens. 2021 Jun 23;10(7):797. doi: 10.3390/pathogens10070797 (PMC8308794; doi:10.3390/pathogens10070797)
Supplement: Supplementary file 1 [file pathogens-10-00797-s001.zip › Basil Supplementary Materials.xlsx]

## Sheet: suppmat Tab 1
		Root AMF Colonization			Trichoderma			Number of leaves			Dry leaves			Dry stems			Leaf DM percentage			Shoot DW			Root DW			Total Biomass			Root to shoot ratio			Plant height			Leaf area			Fresh yield			Net photosynthetic rate			Transpiration			Instantaneous water use efficiency
		AMF			Tricho			NL			DL			DS			LDM%			SDW			RDW			TotBiomDW			R/S			PLH			LA			FY			Pn			Tr			WUEi
Salinity (mM)	Biostimulant	% root colonised			Log CFU /g soil			n			g pot-1			g pot-1			%			g pot-1			g pot-1			g pot-1			g g-1			cm			cm2 plant-1			g pot-1			μmol CO2 m-2 s-1			μmol H2O m-2 s-1			μmol CO2 (mmol H2O)-1
0	not inoc				3.27643	±	0.0649104	103.333	±	1.76383	4.49889	±	0.303177	2.82889	±	0.0346588	8.62431	±	0.155567	7.32778	±	0.304171	1.69733	±	0.0435941	9.02511	±	0.333868	0.232131	±	0.007701	50.1111	±	2.09128	1753.6	±	40.5625	52.2522	±	1.37972	16.4267	±	0.677872	4.8	±	0.173205	3.4367	±	0.22824
	with inoc	44.9	±	3.53883	4.31808	±	0.0420577	121.822	±	0.866097	4.99889	±	0.350557	2.84667	±	0.0601233	8.90801	±	0.640465	7.84556	±	0.410674	2.01333	±	0.0779601	9.85889	±	0.428306	0.257133	±	0.00652377	48.3322	±	2.50185	1852.42	±	22.3472	56.1333	±	0.40995	17.04	±	0.795131	4.66333	±	0.420172	3.69394	±	0.25188
25	not inoc				3.19923	±	0.0800173	108	±	2.52396	3.47222	±	0.0501971	2.16889	±	0.0546142	8.91189	±	0.0670868	5.64111	±	0.0200308	1.54	±	0.0450925	7.18111	±	0.0551877	0.272984	±	0.00773027	43.8889	±	1.2814	1204.7	±	45.2936	38.9689	±	0.712545	9.35333	±	0.145297	3.69	±	0.275379	2.56064	±	0.1746
	with inoc	27.9333	±	1.38604	4.2452	±	0.0289314	126.5	±	5.09993	4.33333	±	0.0881917	2.45333	±	0.10729	8.81179	±	0.370225	6.78667	±	0.186667	1.81444	±	0.0334627	8.60111	±	0.166337	0.267924	±	0.0110305	43.2889	±	0.579058	1569.11	±	54.0814	49.33	±	2.05136	13.8842	±	0.533574	3.63833	±	0.145783	3.82114	±	0.130802
50	not inoc				3.22092	±	0.111841	116.556	±	1.05993	3.48444	±	0.0766022	1.89444	±	0.0789124	10.481	±	0.370168	5.37889	±	0.0477002	1.13	±	0.0305505	6.50889	±	0.071397	0.210049	±	0.00465294	38.3333	±	0.3849	1013.36	±	17.3311	33.29	±	0.780306	7.94333	±	0.309049	2.56167	±	0.27926	3.14918	±	0.235181
	with inoc	17.8	±	1.55027	4.15865	±	0.0591212	127.111	±	1.65924	3.41222	±	0.104107	2.09	±	0.139854	9.14034	±	0.351545	5.50222	±	0.238997	1.61333	±	0.0185592	7.11556	±	0.178982	0.294436	±	0.0144405	38.6111	±	0.934589	1165.81	±	30.5624	37.3567	±	0.441995	9.76667	±	0.857406	3.45667	±	0.169738	2.85813	±	0.379232
		Root AMF Colonization			Trichoderma			Number of leaves			Dry leaves			Dry stems			Leaf DM			Shoot DW			Root DW			Total Biomass			Root to shoot ratio			Plant height			Leaf area			Fresh yield			Net photosynthetic rate			Transpiration			Instantaneous water use efficiency
		F stat.		p-value	F stat.		p-value	F stat.		p-value	F stat.		p-value	F stat.		p-value	F stat.		p-value	F stat.		p-value	F stat.		p-value	F stat.		p-value	F stat.		p-value	F stat.		p-value	F stat.		p-value	F stat.		p-value	F stat.		p-value	F stat.		p-value	F stat.		p-value
	SAL	41.43		0.0021	1.93		0.1948	6.41		0.0162	21.62		<.001	67.24		<.001	4.78		0.0349	42.54		<.001	107.71		<.001	57.81		<.001	3.86		0.0571	27.78		<.001	184.43		<.001	156.05		<.001	86.05		<.001	22.1		<.001	2.71		0.1148
	INOC				485.66		<.001	56.35		<.001	6.87		0.0256	7.61		0.0201	1.6		0.2346	9.58		0.0113	172.96		<.001	22.56		<.001	20.37		0.0011	0.35		0.5653	45.37		<.001	48.9		<.001	21.79		<.001	1.22		0.2958	4.15		0.0689
	SAL*INOC				0.6		0.5686	1.57		0.2551	2.75		0.1119	1.7		0.2315	2.58		0.1245	2.39		0.1415	5.5		0.0245	1.46		0.2785	11.4		0.0026	0.26		0.7792	7.08		0.0121	5.96		0.0198	5.42		0.0255	2.4		0.1411	5.13		0.0293
	SAL-Lsmeans	Root AMF Colonization			Trichoderma			Number of leaves			Dry leaves			Dry stems			Leaf DM			Shoot DW			Root DW			Total Biomass			Root to shoot ratio			Plant height			Leaf area			Fresh yield			Net photosynthetic rate			Transpiration			Instantaneous water use efficiency
	SAL 0	44.9		A				112.58		B	4.7489		A	2.8378		A	8.7662		B	7.5867		A	1.8553		A	9.442		A	0.245		B	49.2217		A	1803.01		A	54.1928		A	16.7333		A	4.7317		A	3.5653		A
	SAL 25	27.9333		B				117.25		AB	3.9028		B	2.3111		B	8.8618		B	6.2139		B	1.6772		B	7.8911		B	0.2705		A	43.5889		B	1386.9		B	44.1494		B	11.6188		B	3.6642		B	3.1909		B
	SAL 50	17.8		C				121.83		A	3.4483		C	1.9922		C	9.8107		A	5.4406		C	1.3717		C	6.8122		C	0.252		AB	38.4722		C	1089.59		C	35.3233		C	8.855		C	3.0092		C	3.0037		B
	INT-Lsmeans	Root AMF Colonization			Trichoderma			Number of leaves			Dry leaves			Dry stems			Leaf DM			Shoot DW			Root DW			Total Biomass			Root to shoot ratio			Plant height			Leaf area			Fresh yield			Net photosynthetic rate			Transpiration			Instantaneous water use efficiency
	INT_0 not inoc										4.4989		AB	2.8289		A							1.6973		C				0.2321		CD				1753.6		A	52.2522		B	16.4267		A				3.4367		AB
	INT_0 with inoc										4.9989		A	2.8467		A							2.0133		A				0.2579		CB				1852.42		A	56.1333		A	17.04		A				3.6939		A
	INT_25 not inoc										3.4722		C	2.1689		C							1.54		D				0.273		AB				1204.7		C	38.9689		C	9.3533		C				2.5606		C
	INT_25 with inoc										4.3333		B	2.4533		B							1.8144		B				0.2679		AB				1569.11		B	49.33		B	13.8842		B				3.8211		A
	INT_50 not inoc										3.4844		C	1.8944		D							1.13		E				0.21		D				1013.36		D	33.29		D	7.9433		C				3.1492		BC
	INT_50 with inoc										3.4122		C	2.09		CD							1.6133		CD				0.294		A				1165.81		C	37.3567		C	9.7667		C				2.8581		BC
	25/1										-17.8168			-18.5602
	50/25										-27.3874			-29.7977
	with/not in 1										11.1138			0.62922									18.6178						11.1159						5.63526			7.42763			3.73356						7.48392
	with/not in 25										24.7998			13.1126									17.8182						-1.86813						30.249			26.5881			48.4417						49.2267
	with/not in 50										-2.07209			10.3252									42.7699						40						15.044			12.216			22.9552						-9.24362
	Inoc/not inoc
[truncated: 126 more columns]

## Sheet: Suppmat tab 2
treat	Effect	SAL	INOC	SAL*INOC	SIGN	SAL	SAL0-LSMEANS	SAL25-LSMEANS	SAL50-LSMEANS	INT	treat	INT_0 not inoc	INT_0 with inoc	INT_25 not inoc	INT_25 with inoc	INT_50 not inoc	INT_50 with inoc		25/1	50/25		with/not in 1	with/not in 25	with/not in 50
AMF	F stat.	41.43	.	.	SAL		44.9	27.9333	17.8		AMF								-37.7878	-36.2768
AMF	Pr > F	0.0021	.	.	SAL		A	B	C
LOGTRICHO	F stat.	1.93	485.66	0.6	INOC						LOGTRICHO
LOGTRICHO	Pr > F	0.1948	0.0001	0.5686	INOC
Plantheight	F stat.	27.78	0.35	0.26	SAL		49.2217	43.5889	38.4722		Plantheight								-11.4437	-11.7385
Plantheight	Pr > F	0.0001	0.5653	0.7792	SAL		A	B	C
Nleaves	F stat.	6.41	56.35	1.57	BOTH		112.58	117.25	121.83		Nleaves								4.14816	3.90618
Nleaves	Pr > F	0.0162	0.0001	0.2551	BOTH		B	AB	A
Leafarea	F stat.	184.43	45.37	7.08	INT		1803.01	1386.9	1089.59		Leafarea	1753.6	1852.42	1204.7	1569.11	1013.36	1165.81		-23.0786	-21.437		5.63526	30.249	15.044
Leafarea	Pr > F	0.0001	0.0001	0.0121	INT		A	B	C			A	A	C	B	D	C
Freshyield	F stat.	156.05	48.9	5.96	INT		54.1928	44.1494	35.3233		Freshyield	52.2522	56.1333	38.9689	49.33	33.29	37.3567		-18.5327	-19.9914		7.42763	26.5881	12.216
Freshyield	Pr > F	0.0001	0.0001	0.0198	INT		A	B	C			B	A	C	B	D	C
Dryleaves	F stat.	21.62	6.87	2.75	BOTH		4.7489	3.9028	3.4483		Dryleaves	4.4989	4.9989	3.4722	4.3333	3.4844	3.4122		-17.8168	-11.6455
Dryleaves	Pr > F	0.0002	0.0256	0.1119	BOTH		A	B	C			AB	A	C	B	C	C
Drystems	F stat.	67.24	7.61	1.7	BOTH		2.8378	2.3111	1.9922		Drystems	2.8289	2.8467	2.1689	2.4533	1.8944	2.09		-18.5602	-13.7986
Drystems	Pr > F	0.0001	0.0201	0.2315	BOTH		A	B	C			A	A	C	B	D	CD
LeafDMpc	F stat.	4.78	1.6	2.58	SAL		8.7662	8.8618	9.8107		LeafDMpc								1.09055	10.7078
LeafDMpc	Pr > F	0.0349	0.2346	0.1245	SAL		B	B	A
ShootDW	F stat.	42.54	9.58	2.39	BOTH		7.5867	6.2139	5.4406		ShootDW								-18.0948	-12.4447
ShootDW	Pr > F	0.0001	0.0113	0.1415	BOTH		A	B	C
RootDW	F stat.	107.71	172.96	5.5	INT		1.8553	1.6772	1.3717		RootDW	1.6973	2.0133	1.54	1.8144	1.13	1.6133		-9.59953	-18.2149		18.6178	17.8182	42.7699
RootDW	Pr > F	0.0001	0.0001	0.0245	INT		A	B	C			C	A	D	B	E	CD
TOTbiom	F stat.	57.81	22.56	1.46	BOTH		9.442	7.8911	6.8122		TOTbiom								-16.4255	-13.6724
TOTbiom	Pr > F	0.0001	0.0008	0.2785	BOTH		A	B	C
RtoS	F stat.	3.86	20.37	11.4	INT		0.245	0.2705	0.252		RtoS	0.2321	0.2579	0.273	0.2679	0.21	0.294		10.4082	-6.83919		11.1159	-1.86813	40
RtoS	Pr > F	0.0571	0.0011	0.0026	INT							CD	CB	AB	AB	D	A
Pn	F stat.	86.05	21.79	5.42	INT		16.7333	11.6188	8.855		Pn	16.4267	17.04	9.3533	13.8842	7.9433	9.7667		-30.5648	-23.7873		3.73356	48.4417	22.9552
Pn	Pr > F	0.0001	0.0009	0.0255	INT		A	B	C			A	A	C	B	C	C
Tr	F stat.	22.1	1.22	2.4	SAL		4.7317	3.6642	3.0092		Tr								-22.5606	-17.8757
Tr	Pr > F	0.0002	0.2958	0.1411	SAL		A	B	C
WUEi	F stat.	2.71	4.15	5.13	INT		3.5653	3.1909	3.0037		WUEi	3.4367	3.6939	2.5606	3.8211	3.1492	2.8581		-10.5012	-5.86668		7.48392	49.2267	-9.24362
WUEi	Pr > F	0.1148	0.0689	0.0293	INT							AB	A	C	A	BC	BC
SPAD	F stat.	15.52	5.34	0.7	BOTH		40.8591	37.2879	35.25		SPAD								-8.74028	-5.46531
SPAD	Pr > F	0.0009	0.0434	0.5181	BOTH		A	B	B
LWP	F stat.	21.7	0.06	0.63	SAL		-0.535	-0.8367	-1.1633		LWP								56.3925	39.0343
LWP	Pr > F	0.0002	0.8133	0.5548	SAL		A	B	C
Nitrate	F stat.	10.6	13.69	1.35	BOTH		2857.99	2565.81	2307.38		Nitrate								-10.2233	-10.0721
Nitrate	Pr > F	0.0034	0.0041	0.3025	BOTH		A	B	B
P	F stat.	84.09	13.81	6.67	INT		14.4283	8.2055	6.7756		P	14.6967	14.16	7.0862	9.3247	4.7703	8.7809		-43.1291	-17.4261		-3.65184	31.5896	84.0744
P	Pr > F	0.0001	0.004	0.0144	INT		A	B	C			A	A	C	B	D	BC
K	F stat.	141.05	28.19	6.13	INT		38.425	25.4283	22.5885		K	37.9567	38.8933	21.4433	29.4133	20.5037	24.6733		-33.8236	-11.1679		2.46755	37.1678	20.3358
K	Pr > F	0.0001	0.0003	0.0183	INT		A	B	C			A	A	D	B	D	C
Ca	F stat.	51.21	26.45	3.12	BOTH		13.3067	8.2556	7.4375		Ca								-37.9591	-9.90964
Ca	Pr > F	0.0001	0.0004	0.0884	BOTH		A	B	B
Mg	F stat.	240.83	8.48	0.12	BOTH		4.5675	1.7426	1.0584		Mg								-61.8478	-39.2632
Mg	Pr > F	0.0001	0.0155	0.8877	BOTH		A	B	C
Na	F stat.	610.98	46.19	5.02	INT		1.1308	11.3667	17.0119		Na	2.12	0.1416	12.1033	10.63	19.12	14.9038		905.191	49.6644		-93.3208	-12.1727	-22.0513
Na	Pr > F	0.0001	0.0001	0.0309	INT		C	B	A			E	F	C	D	A	B
Cl	F stat.	1163.61	98.43	29.3	INT		1.0941	18.0052	33.474		Cl	1.2737	0.9145	20.6657	15.3446	38.7924	28.1557		1545.66	85.913		-28.2013	-25.7485	-27.4195
Cl	Pr > F	0.0001	0.0001	0.0001	INT		C	B	A			E	E	C	D	A	B
Fe	F stat.	348.22	40.83	4.32	INT		57.3833	21.1117	10.5665		Fe	52.4467	62.32	13.5633	28.66	8.4863	12.6467		-63.2093	-49.9496		18.8254	111.306	49.0249
Fe	Pr > F	0.0001	0.0001	0.0445	INT		A	B	C			B	A	D	C	D	D
B	F stat.	85.75	8.66	1.86	BOTH		45.515	22.8882	15.6417		B	43.5967	47.4333	17.413	28.3633	14.46	16.8233		-49.7128	-31.6604
B	Pr > F	0.0001	0.0147	0.2055	BOTH		A	B	C			A	A	C	B	C	C
Mn	F stat.	224.05	49	10.22	INT		32.0817	13.747	8.1323		Mn	25.83	38.3333	10.8097	16.6843	7.176	9.0887		-57.15	-40.8431		48.4061	54.3456	26.6541
Mn	Pr > F	0.0001	0.0001	0.0038	INT		A	B	C			B	A	D	C	D	D
NitrateTOT	F stat.	110.27	3.29	1.24	SAL		21525	15798	12535		NitrateTOT	22531	20520	15907	15690	12782	12289		-26.6063	-20.6545
NitrateTOT	Pr > F	0.0001	0.1	0.3294	SAL		A	B	C			A	B	C	C	D	D
PTOT	F stat.	123.33	17.29	2.77	BOTH		109.24	51.8262	36.8972		PTOT								-52.5575	-28.8059
PTOT	Pr > F	0.0001	0.002	0.1101	BOTH		A	B	C
KTOT	F stat.	93.92	17.37	2.71	BOTH		292.02	160.37	123.15		KTOT								-45.0825	-23.2088
KTOT	Pr > F	0.0001	0.0019	0.1147	BOTH		A	B	C
CaTOT	F stat.	52.61	18.06	1.15	BOTH		101.37	52.3526	40.5425		CaTOT								-48.3549	-22.5588
CaTOT	Pr > F	0.0001	0.0017	0.3545	BOTH		A	B	B
MgTOT	F stat.	134.42	6.96	0.22	BOTH		34.7824	10.939	5.7689		MgTOT								-68.5502	-47.263
MgTOT	Pr > F	0.0001	0.0248	0.8082	BOTH		A	B	C
NaTOT	F stat.	318.3	13.76	7.1	INT		8.3446	70.3189	92.4025		NaTOT	15.5804	1.1089	68.2772	72.3607	102.9	81.9015		742.687	31.4049		-92.8827	5.98077	-20.4067
NaTOT	Pr > F	0.0001	0.004	0.0121	INT		C	B	A			D	E	C	BC	A	B
ClTOT	F stat.	718.8	36.85	17.87	INT		8.2425	110.42	181.74		ClTOT	9.2837	7.2014	116.58	104.26	208.74	154.74		1239.64	64.5897		-22.4296	-10.5679	-25.8695
ClTOT	Pr > F	0.0001	0.0001	0.0005	INT		C	B	A			D	D	C	C	A	B
FeTOT	F stat.	387.55	50.03	6.37	INT		435.9	136.22	57.7736		FeTOT	383.56	488.25	76.5322	195.9	45.618	69.9293		-68.7497	-57.588		27.2943	155.971	53.2932
FeTOT	Pr > F	0.0001	0.0001	0.0164	INT		A	B	C			B	A	D	C	D	D
BTOT	F stat.	86.19	9.62	1.82	BOTH		346.21	145.41	85.1852		BTOT								-57.9995	-41.4172
BTOT	Pr > F	0.0001	0.0112	0.2113	BOTH		A	B	C
MnTOT	F stat.	202.77	47.33	11.82	INT		244.73	87.1681	44.3437		MnTOT	188.34	301.12	61.0014	113.33	38.6019	50.0856		-64.3819	-49.1285		59.8811	85.7826	29.7491
MnTOT	Pr > F	0.0001	0.0001	0.0023	INT		A	B	C			B	A	D	C	D	D
HAA	F stat.	82.07	24.78	7.21	INT		28.0287	43.9263	43.0075		HAA	22.1997	33.8577	42.0887	45.7638	42.1797	43.8353		56.719	-2.09169		52.5142	8.7318	3.92511
HAA	Pr > F	0.0001	0.0006	0.0115	INT		B	A	A			C	B	A	A	A	A
CTA	F stat.	31.36	31.08	17.36	INT		9.1888	6.7663	4.5413		CTA	12.2726	6.1049	8.064	5.4686	4.1675	4.9151		-26.3636	-32.8836		-50.2559	-32.185	17.9388
CTA	Pr > F	0.0001	0.0002	0.0006	INT		A	B	C			A	C	B	CD	D	CD
CaffAc	F stat.	18.73	96.63	23.38	INT		30.9537	33.9686	42.8913		CaffAc	16.2814	45.6261	25.0767	42.8605	42.0313	43.7513		9.74003	26.2675		180.235	70.9176	4.09219
CaffAc	Pr > F	0.0004	0.0001	0.0002	INT		B	B	A			C	A	B	A	A	A
PCumA	F stat.	6.57	0.49	0.18	SAL		7.7725	9.0411	6.2409		PCumA								16.3216	-30.9719
PCumA	Pr > F	0.0151	0.4981	0.8415	SAL		AB	A	B
FER	F stat.	516.81	284.01	248.11	INT		33.8671	35.5977	80.8482		FER	32.8855	34.8487	35.0877	36.1077	48.1357	113.56		5.10997	127.116		5.9698	2.907	135.916
FER	Pr > F	0.0001	0.0001	0.0001	INT		B	B	A			C	C	C	C	B	A
CHIC	F stat.	379.62	74.33	37.03	INT		5.3583	7.4113	12.706		CHIC	5.2666	5.45	6.9129	7.9097	10.3904	15.0215		38.3144	71.4409		3.48232	14.4194	44.571
CHIC	Pr > F	0.0001	0.0001	0.0001	INT		C	B	A			E	E	D	C	B	A
QR	F stat.	10.68	45.07	14.82	INT		59.616	51.2762	46.7779		QR	58.9617	60.2704	44.6403	57.912	30.8949	62.6609		-13.9892	-8.77269		2.21958	29.7303	102.82
QR	Pr > F	0.0033	0.0001	0.001	INT		A	B	B			A	A	B	A	C	A
Rosm	F stat.	38.81	31.76	7.76	INT		14.6479	21.8277	25.8621		Rosm	11.7673	17.5285	16.2784	27.377	25.3911	26.3332		49.0159	18.4829		48.9594	68.1799	3.71036
Rosm	Pr > F	0.0001	0.0002	0.0092	INT		C	B	A			C	B	B	A	A	A
TotPol	F stat.	130.49	334.79	47.67	INT		161.4	165.89	219.87		TotPol	145.01	177.8	144.64	187.14	167.25	272.49		2.78191	32.5396		22.6122	29.3833	62.9238
TotPol	Pr > F	0.0001	0.0001	0.0001	INT		B	B	A			D	BC	D	B	C	A
ratio_CTA	F stat.	49.57	79.33	16.17	INT		5.9527	4.2475	2.148		rat_CTA	8.4669	3.4385	5.5685	2.9266	2.4886	1.8075		-28.6458	-49.4291		-59.3889	-47.4437	-27.3688
ratio_CTA	Pr > F	0.0001	0.0001	0.0007	INT		A	B	C			A	C	B	CD	CD	D
ratio_CaffAc	F stat.	2.3	18.25	63.59	INT		18.4312	20.0939	20.5925		rat_CaffAc	11.1743	25.6881	17.3074	22.8805	25.1168	16.0682		9.02112	2.48135		129.886	32.2007	-36.0261
ratio_CaffAc	Pr > F	0.1505	0.0016	0.0001	INT		A	A	A			C	A	B	A	A	B
ratio_PCumA	F stat.	16.62	7.58	0.34	BOTH		4.8434	5.5176	3.0156		rat_PCumA								13.92	-45.3458
ratio_PCumA	Pr > F	0.0007	0.0204	0.7222	BOTH		A	A	B
ratio_FER	F stat.	390.18	12.12	148.74	INT		21.1722	21.7844	35.2155		ratio_FER	22.71	19.6345	24.2638	19.3049	28.7756	41.6555		2.89153	61.6547
ratio_FER	Pr > F	<.0001	0.0059	<.0001	INT		B	B	A			C	D	C	D	B	A
ratio_CHIC	F stat.	52.27	9.11	0.06	BOTH		3.3673	4.511	5.8655		rat_CHIC								33.9649	30.0266
ratio_CHIC	Pr > F	0.0001	0.0129	0.9446	BOTH		C	B	A
ratio_QR	F stat.	88.17	0.56	10.27	INT		37.2458	30.9078	20.7354		rat_QR	40.6501	33.8415	30.8981	30.9176	18.4945	22.9762		-17.0167	-32.9121		-16.7493	0.0631107	24.2326
ratio_QR	Pr > F	0.0001	0.47	0.0038	INT		A	B	C			A	B	B	B	D	C
ratio_Rosm	F stat.	18.98	0.05	22.99	INT		8.9874	12.9378	12.4274		rat_Rosm	8.1304	9.8444	11.2374	14.6381	15.1789	9.6759		43.9549	-3.94503		21.0814	30.2623	-36.2543
ratio_Rosm	Pr > F	0.0004	0.8247	0.0002	INT		B	A	A			C	BC	B	A	A	BC
aPinene	F stat.	12.14	6.2	0.21	BOTH		0.4341	0.6739	0.8006		VOC13aPinene16112								55.2407	18.801
aPinene	Pr > F	0.0021	0.032	0.813	BOTH		B	A	A
Hexanal	F stat.	8.66	0.23	1.24	SAL		0.5876	0.4214	0.3434		VOC16Hexanal18973								-28.2845	-18.5097
Hexanal	Pr > F	0.0066	0.6411	0.3306	SAL		A	B	B
bPinene	F stat.	0.72	4.42	0.05	NONE						VOC17bPinene19125
bPinene	Pr > F	0.5118	0.0619	0.9498	NONE
bPhellandrene	F stat.	2.97	2.02	0.26	NONE						VOC18bPhellandrene19845
bPhellandrene	Pr > F	0.097	0.1856	0.7733	NONE
Eucalyptol	F stat.	4.09	3.17	1.35	NONE		32.6268	29.6609	29.4765		VOC22Eucalyptol22174								-9.09038	-0.621694
Eucalyptol	Pr > F	0.0503	0.1054	0.3025	NONE		A	B	B
bMyrcene	F stat.	1.97	5.21	0.46	INOC						VOC24bMyrcene22475
bMyrcene	Pr > F	0.1906	0.0457	0.6417	INOC
DLimonene	F stat.	2.32	15.15	0.14	INOC						VOC31DLimonene24460
DLimonene	Pr > F	0.149	0.003	0.8675	INOC
2HexenalE	F stat.	1.56	5.88	0.47	INOC						VOC332HexenalE25399
2HexenalE	Pr > F	0.2565	0.0357	0.638	INOC
bZOcimene	F stat.	16.69	6.41	0.01	BOTH		1.3587	2.5829	3.0329		VOC37bZOcimene26501								90.1008	17.4223
bZOcimene	Pr > F	0.0007	0.0298	0.9926	BOTH		B	A	A
3Hexen1olZ	F stat.	1.7	5.26	1.58	INOC						VOC473Hexen1olZ30795
3Hexen1olZ	Pr > F	0.2314	0.0448	0.2527	INOC
1Octen3ol	F stat.	7.48	0.85	0.03	SAL		6.2055	4.2843	3.8994		VOC531Octen3ol34318								-30.9596	-8.98396
1Octen3ol	Pr > F	0.0103	0.3785	0.9667	SAL		A	B	B
cis4Thujanol	F stat.	1.27	0.01	0.62	NONE						VOC54cis4Thujanol35256
cis4Thujanol	Pr > F	0.3227	0.9367	0.5565	NONE
bLinalool	F stat.	5.59	0.18	0.57	SAL		30.6582	29.972	23.9103		VOC60bLinalool38139								-2.23823	-20.2245
bLinalool	Pr > F	0.0235	0.6769	0.5844	SAL		A	A	B
1RCamphor	F stat.	1.14	1.55	0.11	NONE						VOC611RCamphor38443
1RCamphor	Pr > F	0.3591	0.2414	0.8931	NONE
alfaBergamotene	F stat.	3	0.01	0.24	NONE						VOC67alfaBergamotene40206
alfaBergamotene	Pr > F	0.0951	0.9235	0.7908	NONE
bElemene	F stat.	7.04	2.52	0.57	SAL		0.9046	1.5818	1.667		VOC68bElemene40489								74.8618	5.38627
bElemene	Pr > F	0.0123	0.1433	0.5855	SAL		B	A	A
gCadinene	F stat.	2.87	0.04	0.34	NONE						VOC76gCadinene43699
gCadinene	Pr > F	0.1036	0.8379	0.7198	NONE
aTerpineol	F stat.	1.39	0.96	0.96	NONE						VOC79aTerpineol43932
aTerpineol	Pr > F	0.2933	0.3491	0.415	NONE
LBorneol	F stat.	0.38	0.3	0.58	NONE						VOC80LBorneol44291
LBorneol	Pr > F	0.695	0.5987	0.5761	NONE
DGermacrene	F stat.	7.49	0.06	0	SAL		1.0794	1.7912	2.3703		VOC82DGermacrene45025								65.944	32.3303
DGermacrene	Pr > F	0.0103	0.8055	0.9967	SAL		B	AB	A
Eugenol	F stat.	0.13	1.55	2.35	NONE						VOC92Eugenol58674
Eugenol	Pr > F	0.8773	0.2416	0.1455	NONE
other	F stat.	1.87	0.03	0.34	NONE						other
other	Pr > F	0.2039	0.8569	0.7164	NONE

## Sheet: suppmat tab 3
CDA (3 CDAs + 1 additional CDA can be recalled by this coloumn)	VOC
	The CANDISC Procedure
	Total Sample Size	18	DF Total	17
	Variables	10	DF Within Classes	12
	Classes	6	DF Between Classes	5
	Number of Observations Read	18
	Number of Observations Used	18
	Class Level Information
	Treat	Variable	Frequency	Weight	Proportion
		Name
	S0_NOT inoc	S0_NOT inoc	3	3	0.166667
	S0_WITH inoc	S0_WITH inoc	3	3	0.166667
	S25_NOT inoc	S25_NOT inoc	3	3	0.166667
	S25_WITH inoc	S25_WITH inoc	3	3	0.166667
	S50_NOT inoc	S50_NOT inoc	3	3	0.166667
	S50_WITH inoc	S50_WITH inoc	3	3	0.166667
	VOC
	The CANDISC Procedure
	Squared Distance to Treat
	From Treat	S0_NOT inoc	S0_WITH inoc	S25_NOT inoc	S25_WITH inoc	S50_NOT inoc	S50_WITH inoc
	S0_NOT inoc	0	18.4407	108.487	278.841	156.597	242.044
	S0_WITH inoc	18.4407	0	71.6902	208.362	102.241	174.791
	S25_NOT inoc	108.487	71.6902	0	70.7891	8.56806	32.278
	S25_WITH inoc	278.841	208.362	70.7891	0	60.2482	38.6159
	S50_NOT inoc	156.597	102.241	8.56806	60.2482	0	12.5905
	S50_WITH inoc	242.044	174.791	32.278	38.6159	12.5905	0
	F Statistics, NDF=10, DDF=3 for Squared Distance to Treat
	From Treat	S0_NOT inoc	S0_WITH inoc	S25_NOT inoc	S25_WITH inoc	S50_NOT inoc	S50_WITH inoc
	S0_NOT inoc	0	0.69152	4.06828	10.4565	5.8724	9.07665
	S0_WITH inoc	0.69152	0	2.68838	7.81357	3.83403	6.55468
	S25_NOT inoc	4.06828	2.68838	0	2.65459	0.3213	1.21043
	S25_WITH inoc	10.4565	7.81357	2.65459	0	2.25931	1.4481
	S50_NOT inoc	5.8724	3.83403	0.3213	2.25931	0	0.47214
	S50_WITH inoc	9.07665	6.55468	1.21043	1.4481	0.47214	0
	Prob > Mahalanobis Distance for Squared Distance to Treat
	From Treat	S0_NOT inoc	S0_WITH inoc	S25_NOT inoc	S25_WITH inoc	S50_NOT inoc	S50_WITH inoc
	S0_NOT inoc	1	0.7127	0.1375	0.0393	0.086	0.0478
	S0_WITH inoc	0.7127	1	0.2249	0.0587	0.148	0.0743
	S25_NOT inoc	0.1375	0.2249	1	0.2281	0.9246	0.491
	S25_WITH inoc	0.0393	0.0587	0.2281	1	0.2723	0.4217
	S50_NOT inoc	0.086	0.148	0.9246	0.2723	1	0.8385
	S50_WITH inoc	0.0478	0.0743	0.491	0.4217	0.8385	1
VOC	VOC
	The CANDISC Procedure
	Multivariate Statistics and F Approximations
	S=5 M=2 N=0.5
	Statistic	Value	F Value	Num DF	Den DF	Pr > F
	Wilks' Lambda	0.0004199	1.53	50	17.046	0.167
	Pillai's Trace	2.99787	1.05	50	35	0.4477
	Hotelling-Lawley Trace	66.0243	6.93	50	2.4706	0.096
	Roy's Greatest Root	56.3206	39.42	10	7	<.0001
	NOTE: F Statistic for Roy's Greatest Root is an upper bound.
VOC	VOC
	The CANDISC Procedure
		Canonical	Adjusted	Approximate	Squared	Eigenvalues of Inv(E)*H				Test of H0: The canonical correlations in the current row and all that follow are zero
		Correlation	Canonical	Standard	Canonical	#NAME?
			Correlation	Error	Correlation	Eigenvalue	Difference	Proportion	Cumulative	Likelihood	Approximate	Num DF	Den DF	Pr > F
										Ratio	F Value
	1	0.991239	0.984819	0.004231	0.982554	56.3206	49.1614	0.853	0.853	0.0004199	1.53	50	17.046	0.167
	2	0.936717	0.895416	0.029726	0.877438	7.1591	5.3297	0.1084	0.9615	0.0240687	0.79	36	16.727	0.7297
	3	0.804096	0.691971	0.085719	0.64657	1.8294	1.2635	0.0277	0.9892	0.19638	0.47	24	15.103	0.9506
	4	0.601162	0.405338	0.154884	0.361396	0.5659	0.4166	0.0086	0.9977	0.555639	0.29	14	12	0.9842
	5	0.360439	0.081584	0.211026	0.129916	0.1493		0.0023	1	0.870084	0.17	6	7	0.9755
VOC	VOC
	The CANDISC Procedure
	Total Canonical Structure
	Variable	Label	Can1	Can2	Can3	Can4	Can5
	VOC13aPinene16112	VOC13aPinene16112	0.803499	-0.09784	0.198845	0.309165	0.015745
	VOC16Hexanal18973	VOC16Hexanal18973	-0.674217	0.353648	-0.232111	0.230718	0.337334
	VOC17bPinene19125	VOC17bPinene19125	0.376332	0.099716	0.379412	0.448472	0.372823
	VOC332HexenalE25399	VOC332HexenalE25399	-0.429708	-0.058183	-0.565345	-0.415052	-0.005125
	VOC37bZOcimene26501	VOC37bZOcimene26501	0.851507	-0.166117	0.169227	0.14515	0.207289
	VOC54cis4Thujanol35256	VOC54cis4Thujanol35256	0.336834	-0.2816	0.121844	-0.368806	-0.032995
	VOC60bLinalool38139	VOC60bLinalool38139	-0.383221	0.497595	-0.075249	-0.534367	-0.170073
	VOC611RCamphor38443	VOC611RCamphor38443	0.145097	-0.462662	-0.187566	-0.027589	-0.401232
	VOC68bElemene40489	VOC68bElemene40489	0.738843	0.050864	0.055396	0.125276	-0.166304
	VOC92Eugenol58674	VOC92Eugenol58674	0.090544	0.080429	0.602281	-0.517813	0.131797
	Between Canonical Structure
	Variable	Label	Can1	Can2	Can3	Can4	Can5
	VOC13aPinene16112	VOC13aPinene16112	0.949994	-0.109316	0.190712	0.221687	0.006769
	VOC16Hexanal18973	VOC16Hexanal18973	-0.845196	0.418947	-0.236038	0.175409	0.15377
	VOC17bPinene19125	VOC17bPinene19125	0.647704	0.162181	0.529719	0.468117	0.233325
	VOC332HexenalE25399	VOC332HexenalE25399	-0.632635	-0.080948	-0.675185	-0.370591	-0.002743
	VOC37bZOcimene26501	VOC37bZOcimene26501	0.962919	-0.177519	0.155239	0.099548	0.085237
	VOC54cis4Thujanol35256	VOC54cis4Thujanol35256	0.6816	-0.538489	0.200008	-0.452612	-0.024279
	VOC60bLinalool38139	VOC60bLinalool38139	-0.552816	0.678324	-0.088057	-0.467503	-0.089211
	VOC611RCamphor38443	VOC611RCamphor38443	0.286256	-0.862561	-0.300178	-0.03301	-0.287836
	VOC68bElemene40489	VOC68bElemene40489	0.987631	0.064251	0.060069	0.10156	-0.080835
	VOC92Eugenol58674	VOC92Eugenol58674	0.152267	0.127816	0.821628	-0.52812	0.080595
	Pooled Within Canonical Structure
	Variable	Label	Can1	Can2	Can3	Can4	Can5
	VOC13aPinene16112	VOC13aPinene16112	0.194701	-0.06284	0.216873	0.453259	0.026945
	VOC16Hexanal18973	VOC16Hexanal18973	-0.145467	0.202241	-0.225406	0.301173	0.513996
	VOC17bPinene19125	VOC17bPinene19125	0.060804	0.042703	0.275916	0.438395	0.4254
	VOC332HexenalE25399	VOC332HexenalE25399	-0.076762	-0.027549	-0.454565	-0.448588	-0.006465
	VOC37bZOcimene26501	VOC37bZOcimene26501	0.233673	-0.120828	0.209025	0.240996	0.401728
	VOC54cis4Thujanol35256	VOC54cis4Thujanol35256	0.051032	-0.113081	0.083087	-0.33806	-0.035303
	VOC60bLinalool38139	VOC60bLinalool38139	-0.06967	0.239776	-0.061575	-0.587769	-0.218357
	VOC611RCamphor38443	VOC611RCamphor38443	0.022166	-0.187335	-0.128968	-0.025499	-0.432867
	VOC68bElemene40489	VOC68bElemene40489	0.145457	0.026541	0.049087	0.149218	-0.231218
	VOC92Eugenol58674	VOC92Eugenol58674	0.014804	0.034856	0.443238	-0.512241	0.152185
VOC	VOC
	The CANDISC Procedure
	Total-Sample Standardized Canonical Coefficients
	Variable	Label	Can1	Can2	Can3	Can4	Can5
	VOC13aPinene16112	VOC13aPinene16112	2.62183	0.424374	0.0941424	0.630032	-0.997125
	VOC16Hexanal18973	VOC16Hexanal18973	-1.01571	1.21959	-0.00582261	0.915886	0.370782
	VOC17bPinene19125	VOC17bPinene19125	0.877655	1.06883	0.258501	-0.0268798	0.303258
	VOC332HexenalE25399	VOC332HexenalE25399	2.61834	-0.00294881	-1.83108	-0.798759	0.420348
	VOC37bZOcimene26501	VOC37bZOcimene26501	2.72046	-0.718182	-0.468214	-0.384179	1.25305
	VOC54cis4Thujanol35256	VOC54cis4Thujanol35256	0.749302	-0.502188	0.380156	-0.282446	0.542713
	VOC60bLinalool38139	VOC60bLinalool38139	1.55333	2.57856	0.286966	-0.284102	-0.466567
	VOC611RCamphor38443	VOC611RCamphor38443	-0.968566	-0.510577	0.533667	0.623089	-0.816
	VOC68bElemene40489	VOC68bElemene40489	3.5116	2.61434	-0.989461	0.0343189	-0.251294
	VOC92Eugenol58674	VOC92Eugenol58674	-0.698681	-0.120094	0.779227	-0.267399	-0.0755478
	Pooled Within-Class Standardized Canonical Coefficients
	Variable	Label	Can1	Can2	Can3	Can4	Can5
	VOC13aPinene16112	VOC13aPinene16112	1.70098	0.275324	0.0610773	0.40875	-0.64691
	VOC16Hexanal18973	VOC16Hexanal18973	-0.740088	0.888643	-0.00424261	0.667354	0.270168
	VOC17bPinene19125	VOC17bPinene19125	0.853972	1.03999	0.251525	-0.0261544	0.295075
	VOC332HexenalE25399	VOC332HexenalE25399	2.30425	-0.00259508	-1.61143	-0.702942	0.369924
	VOC37bZOcimene26501	VOC37bZOcimene26501	1.55848	-0.411427	-0.268227	-0.220086	0.717838
	VOC54cis4Thujanol35256	VOC54cis4Thujanol35256	0.777519	-0.521099	0.394472	-0.293082	0.56315
	VOC60bLinalool38139	VOC60bLinalool38139	1.34322	2.22977	0.248149	-0.245673	-0.403457
	VOC611RCamphor38443	VOC611RCamphor38443	-0.996748	-0.525433	0.549194	0.641219	-0.839742
	VOC68bElemene40489	VOC68bElemene40489	2.80414	2.08765	-0.790122	0.027405	-0.200668
	VOC92Eugenol58674	VOC92Eugenol58674	-0.67178	-0.11547	0.749225	-0.257104	-0.0726391
	Raw Canonical Coefficients
	Variable	Label	Can1	Can2	Can3	Can4	Can5
	VOC13aPinene16112	VOC13aPinene16112	2.62183	0.424374	0.0941424	0.630032	-0.997125
	VOC16Hexanal18973	VOC16Hexanal18973	-1.01571	1.21959	-0.00582261	0.915886	0.370782
	VOC17bPinene19125	VOC17bPinene19125	0.877655	1.06883	0.258501	-0.0268798	0.303258
	VOC332HexenalE25399	VOC332HexenalE25399	2.61834	-0.00294881	-1.83108	-0.798759	0.420348
	VOC37bZOcimene26501	VOC37bZOcimene26501	2.72046	-0.718182	-0.468214	-0.384179	1.25305
	VOC54cis4Thujanol35256	VOC54cis4Thujanol35256	0.749302	-0.502188	0.380156	-0.282446	0.542713
	VOC60bLinalool38139	VOC60bLinalool38139	1.55333	2.57856	0.286966	-0.284102	-0.466567
	VOC611RCamphor38443	VOC611RCamphor38443	-0.968566	-0.510577	0.533667	0.623089	-0.816
	VOC68bElemene40489	VOC68bElemene40489	3.5116	2.61434	-0.989461	0.0343189	-0.251294
	VOC92Eugenol58674	VOC92Eugenol58674	-0.698681	-0.120094	0.779227	-0.267399	-0.0755478
	Class Means on Canonical Variables
	Treat	Can1	Can2	Can3	Can4	Can5
	S0_NOT inoc	-9.3368	0.719765	-1.4287	0.556478	-0.0865507
	S0_WITH inoc	-6.88992	0.589965	2.00356	-0.216098	0.156979
	S25_NOT inoc	0.727343	-1.326	-1.03004	-1.10442	0.226327
	S25_WITH inoc	6.93584	4.16378	-0.0825342	-0.0504891	-0.0857883
	S50_NOT inoc	2.64872	-2.26631	0.426762	-0.0130279	-0.597564
	S50_WITH inoc	5.9148	-1.88121	0.110941	0.827553	0.386597
Phys	Physiol
	The CANDISC Procedure
	Total Sample Size	18	DF Total	17
	Variables	6	DF Within Classes	12
	Classes	6	DF Between Classes	5
	Number of Observations Read	18
	Number of Observations Used	18
	Class Level Information
	Treat	Variable	Frequency	Weight	Proportion
		Name
	S0_NOT inoc	S0_NOT inoc	3	3	0.166667
	S0_WITH inoc	S0_WITH inoc	3	3	0.166667
	S25_NOT inoc	S25_NOT inoc	3	3	0.166667
	S25_WITH inoc	S25_WITH inoc	3	3	0.166667
	S50_NOT inoc	S50_NOT inoc	3	3	0.166667
	S50_WITH inoc	S50_WITH inoc	3	3	0.166667
Phys	Physiol
	The CANDISC Procedure
	Squared Distance to Treat
	From Treat	S0_NOT inoc	S0_WITH inoc	S25_NOT inoc	S25_WITH inoc	S50_NOT inoc	S50_WITH inoc
	S0_NOT inoc	0	54.6823	447.706	279.097	863.181	1448
	S0_WITH inoc	54.6823	0	328.485	110.05	673.995	1115
	S25_NOT inoc	447.706	328.485	0	126.81	90.3234	1032
	S25_WITH inoc	279.097	110.05	126.81	0	317.155	856.542
	S50_NOT inoc	863.181	673.995	90.3234	317.155	0	861.52
	S50_WITH inoc	1448	1115	1032	856.542	861.52	0
	F Statistics, NDF=6, DDF=7 for Squared Distance to Treat
	From Treat	S0_NOT inoc	S0_WITH inoc	S25_NOT inoc	S25_WITH inoc	S50_NOT inoc	S50_WITH inoc
	S0_NOT inoc	0	7.9745	65.2904	40.7016	125.881	211.148
	S0_WITH inoc	7.9745	0	47.9041	16.049	98.2909	162.618
	S25_NOT inoc	65.2904	47.9041	0	18.4931	13.1722	150.499
	S25_WITH inoc	40.7016	16.049	18.4931	0	46.2518	124.912
	S50_NOT inoc	125.881	98.2909	13.1722	46.2518	0	125.638
	S50_WITH inoc	211.148	162.618	150.499	124.912	125.638	0
	Prob > Mahalanobis Distance for Squared Distance to Treat
	From Treat	S0_NOT inoc	S0_WITH inoc	S25_NOT inoc	S25_WITH inoc	S50_NOT inoc	S50_WITH inoc
	S0_NOT inoc	1	0.0075	<.0001	<.0001	<.0001	<.0001
	S0_WITH inoc	0.0075	1	<.0001	0.0009	<.0001	<.0001
	S25_NOT inoc	<.0001	<.0001	1	0.0006	0.0017	<.0001
	S25_WITH inoc	<.0001	0.0009	0.0006	1	<.0001	<.0001
	S50_NOT inoc	<.0001	<.0001	0.0017	<.0001	1	<.0001
	S50_WITH inoc	<.0001	<.0001	<.0001	<.0001	<.0001	1
Phys	Physiol
	The CANDISC Procedure
	Multivariate Statistics and F Approximations
	S=5 M=0 N=2.5
	Statistic	Value	F Value	Num DF	Den DF	Pr > F
	Wilks' Lambda	1.28e-06	28.73	30	30	<.0001
	Pillai's Trace	3.4521	4.09	30	55	<.0001
	Hotelling-Lawley Trace	358.521	74.22	30	10.261	<.0001
	Roy's Greatest Root	225.338	413.12	6	11	<.0001
	NOTE: F Statistic for Roy's Greatest Root is an upper bound.
Phys	Physiol
	The CANDISC Procedure
		Canonical	Adjusted	Approximate	Squared	Eigenvalues of Inv(E)*H				Test of H0: The canonical correlations in the current row and all that follow are zero
		Correlation	Canonical	Standard	Canonical	#NAME?
			Correlation	Error	Correlation	Eigenvalue	Difference	Proportion	Cumulative	Likelihood	Approximate	Num DF	Den DF	Pr > F
										Ratio	F Value
	1	0.997788	.	0.001072	0.995582	225.338	106.794	0.6285	0.6285	1.28e-06	28.73	30	30	<.0001
	2	0.995809	.	0.002029	0.991635	118.543	104.772	0.3306	0.9592	0.00028973	14.65	20	27.483	<.0001
	3	0.965557	0.957706	0.016419	0.932301	13.7713	13.0176	0.0384	0.9976	0.0346354	5.15	12	24.103	0.0003
	4	0.655557	0.584084	0.138305	0.429755	0.7536	0.639	0.0021	0.9997	0.511609	1.33	6	20	0.2911
	5	0.320665	0.277979	0.217597	0.102826	0.1146		0.0003	1	0.897174	0.63	2	11	0.5506
Phys	Physiol
	The CANDISC Procedure
	Total Canonical Structure
	Variable	Label	Can1	Can2	Can3	Can4	Can5
	Pn	Pn	0.705264	0.638847	0.161124	-0.204379	-0.157852
	WUEi	WUEi	0.412749	0.273702	0.406723	-0.710691	0.274881
	Nitrate	Nitrate	0.657402	0.070199	-0.501724	0.45283	0.022247
	HAA	HAA	-0.634485	-0.411208	0.594569	0.18063	-0.077678
	FER	FER	-0.918885	0.371876	-0.129173	0.013037	0.020632
	QR	QR	0.06808	0.894487	0.238113	0.283495	0.18582
	Between Canonical Structure
	Variable	Label	Can1	Can2	Can3	Can4	Can5
	Pn	Pn	0.724035	0.65455	0.160069	-0.137853	-0.05208
	WUEi	WUEi	0.521792	0.345325	0.497565	-0.590289	0.111679
	Nitrate	Nitrate	0.753409	0.080291	-0.556422	0.340963	0.008194
	HAA	HAA	-0.662671	-0.428623	0.600922	0.123948	-0.026073
	FER	FER	-0.919881	0.371541	-0.125135	0.008575	0.006638
	QR	QR	0.072047	0.944723	0.243846	0.197111	0.063197
	Pooled Within Canonical Structure
	Variable	Label	Can1	Can2	Can3	Can4	Can5
	Pn	Pn	0.199217	0.248307	0.178158	-0.655874	-0.635394
	WUEi	WUEi	0.044679	0.040768	0.172342	-0.874001	0.424018
	Nitrate	Nitrate	0.08883	0.013052	-0.265376	0.695139	0.042836
	HAA	HAA	-0.142731	-0.127284	0.523563	0.461633	-0.249007
	FER	FER	-0.7534	0.419545	-0.414576	0.12144	0.241059
	QR	QR	0.013581	0.245532	0.185939	0.642499	0.528235
Phys	Physiol
	The CANDISC Procedure
	Total-Sample Standardized Canonical Coefficients
	Variable	Label	Can1	Can2	Can3	Can4	Can5
	Pn	Pn	2.06199	5.60202	0.741252	-0.395591	-2.03632
	WUEi	WUEi	0.31692	0.255122	0.415016	-0.705771	1.26688
	Nitrate	Nitrate	1.65373	1.04621	-1.12551	0.43007	0.568419
	HAA	HAA	-1.94945	-0.815973	2.93293	0.464197	-0.304432
	FER	FER	-9.40417	5.96716	-1.95696	-0.565812	-0.302311
	QR	QR	1.31408	3.25255	1.59384	0.913368	1.00782
	Pooled Within-Class Standardized Canonical Coefficients
	Variable	Label	Can1	Can2	Can3	Can4	Can5
	Pn	Pn	0.577519	1.569	0.207609	-0.110796	-0.570329
	WUEi	WUEi	0.231624	0.186458	0.303318	-0.515818	0.92591
	Nitrate	Nitrate	0.96826	0.612559	-0.658986	0.251807	0.33281
	HAA	HAA	-0.685599	-0.286969	1.03148	0.163253	-0.107066
	FER	FER	-0.907427	0.575783	-0.188831	-0.0545963	-0.0291706
	QR	QR	0.521148	1.28992	0.632093	0.362229	0.399689
	Raw Canonical Coefficients
	Variable	Label	Can1	Can2	Can3	Can4	Can5
	Pn	Pn	2.06199	5.60202	0.741252	-0.395591	-2.03632
	WUEi	WUEi	0.31692	0.255122	0.415016	-0.705771	1.26688
	Nitrate	Nitrate	1.65373	1.04621	-1.12551	0.43007	0.568419
	HAA	HAA	-1.94945	-0.815973	2.93293	0.464197	-0.304432
	FER	FER	-9.40417	5.96716	-1.95696	-0.565812	-0.302311
	QR	QR	1.31408	3.25255	1.59384	0.913368	1.00782
	Class Means on Canonical Variables
	Treat	Can1	Can2	Can3	Can4	Can5
	S0_NOT inoc	14.3629	7.28464	-4.11799	-0.090959	0.28882
	S0_WITH inoc	9.70809	6.66418	1.53406	-0.320469	-0.505924
	S25_NOT inoc	2.15074	-9.57426	-0.637661	1.35299	-0.0963425
	S25_WITH inoc	3.21597	-0.420544	5.65292	-0.107035	0.330022
	S50_NOT inoc	-5.98518	-13.7464	-1.69319	-1.01446	-0.0274571
	S50_WITH inoc	-23.4525	9.79235	-0.738142	0.179933	0.0108819
R&V	Ratios and VOCs
	The CANDISC Procedure
	Total Sample Size	18	DF Total	17
	Variables	14	DF Within Classes	12
	Classes	6	DF Between Classes	5
	Number of Observations Read	18
	Number of Observations Used	18
	Class Level Information
	Treat	Variable	Frequency	Weight	Proportion
		Name
	S0_NOT inoc	S0_NOT inoc	3	3	0.166667
	S0_WITH inoc	S0_WITH inoc	3	3	0.166667
	S25_NOT inoc	S25_NOT inoc	3	3	0.166667
	S25_WITH inoc	S25_WITH inoc	3	3	0.166667
	S50_NOT inoc	S50_NOT inoc	3	3	0.166667
	S50_WITH inoc	S50_WITH inoc	3	3	0.166667
R&V	Ratios and VOCs
	The CANDISC Procedure
	Squared Distance to Treat
	From Treat	S0_NOT inoc	S0_WITH inoc	S25_NOT inoc	S25_WITH inoc	S50_NOT inoc	S50_WITH inoc
	S0_NOT inoc	0	757423936	232896979	1254669334	699773838	1292337054
	S0_WITH inoc	757423936	0	151396648	71845758	20055145	910697093
	S25_NOT inoc	232896979	151396648	0	407670642	130205215	939889823
	S25_WITH inoc	1254669334	71845758	407670642	0	84136434	1292701395
	S50_NOT inoc	699773838	20055145	130205215	84136434	0	1161331420
	S50_WITH inoc	1292337054	910697093	939889823	1292701395	1161331420	0
	Because the pooled covariance matrix is singular, the F statistics and p-values are not valid and will not be displayed.
R&V	Ratios and VOCs
	The CANDISC Procedure
		Canonical	Adjusted	Approximate	Squared	Eigenvalues of Inv(E)*H				Test of H0: The canonical correlations in the current row and all that follow are zero
		Correlation	Canonical	Standard	Canonical	#NAME?
			Correlation	Error	Correlation	Eigenvalue	Difference	Proportion	Cumulative	Likelihood	Approximate	Num DF	Den DF	Pr > F
										Ratio	F Value
	1	1	.	0	1	Infty	.	.	.	0	.	70	-0.673	.
	2	1	.	0	1	Infty	Infty	.	.	0	Infty	52	2.1109	<.0001
	3	0.992059	.	0.003837	0.984181	62.215	42.0851	0.7455	0.7455	0.00035492	1.4	36	3.6823	0.4224
	4	0.97605	0.962919	0.011478	0.952674	20.1299	19.0205	0.2412	0.9867	0.0224363	1.03	22	4	0.5557
	5	0.725205	0.565216	0.114981	0.525923	1.1094		0.0133	1	0.474077	0.33	10	3	0.9185
R&V	Ratios and VOCs
	The CANDISC Procedure
	Total Canonical Structure
	Variable	Label	Can1	Can2	Can3	Can4	Can5
	rat_CTA	rat_CTA	0.930661	0	-0.133538	0.254422	0.038861
	rat_CaffAc	rat_CaffAc	-0.607188	0.640062	-0.117612	-0.341291	-0.209145
	rat_PCumA	rat_PCumA	0.505568	0.523854	-0.009101	0.465268	-0.27347
	rat_CHIC	rat_CHIC	-0.272921	-0.183439	0.805197	-0.395702	0.059548
	rat_Rosm	rat_Rosm	-0.437312	0.615212	0.518151	-0.112559	0.234652
	VOC13aPinene16112	VOC13aPinene16112	-0.695994	-0.156115	0.415973	-0.010042	0.212348
	VOC16Hexanal18973	VOC16Hexanal18973	0.540865	-0.017557	-0.523909	0.199225	0.21556
	VOC17bPinene19125	VOC17bPinene19125	-0.528561	-0.147631	-0.067077	0.010148	0.222354
	VOC332HexenalE25399	VOC332HexenalE25399	0.635134	0.040179	0.052709	0.14015	-0.225973
	VOC37bZOcimene26501	VOC37bZOcimene26501	-0.71079	-0.176789	0.483383	0.029859	0.044736
	VOC54cis4Thujanol35256	VOC54cis4Thujanol35256	-0.256226	0.025542	0.314518	-0.103239	-0.354624
	VOC611RCamphor38443	VOC611RCamphor38443	0.063175	-0.141484	0.392407	-0.265841	-0.134832
	VOC68bElemene40489	VOC68bElemene40489	-0.567504	-0.00928	0.430396	0.112188	0.252147
	VOC92Eugenol58674	VOC92Eugenol58674	-0.362786	0.297936	-0.184338	-0.048222	-0.416857
	Between Canonical Structure
	Variable	Label	Can1	Can2	Can3	Can4	Can5
	rat_CTA	rat_CTA	0.956783	0	-0.136195	0.255299	0.028973
	rat_CaffAc	rat_CaffAc	-0.631003	0.665166	-0.121254	-0.346182	-0.157622
	rat_PCumA	rat_PCumA	0.57404	0.594803	-0.010251	0.515631	-0.225182
	rat_CHIC	rat_CHIC	-0.288123	-0.193657	0.843298	-0.407739	0.04559
	rat_Rosm	rat_Rosm	-0.467509	0.657694	0.549531	-0.117449	0.181922
	VOC13aPinene16112	VOC13aPinene16112	-0.830162	-0.18621	0.49222	-0.011691	0.183682
	VOC16Hexanal18973	VOC16Hexanal18973	0.68402	-0.022203	-0.657314	0.245921	0.197701
	VOC17bPinene19125	VOC17bPinene19125	-0.917746	-0.256333	-0.115541	0.017198	0.279984
	VOC332HexenalE25399	VOC332HexenalE25399	0.943337	0.059677	0.077665	0.203174	-0.243399
	VOC37bZOcimene26501	VOC37bZOcimene26501	-0.810894	-0.201687	0.547081	0.033248	0.037012
	VOC54cis4Thujanol35256	VOC54cis4Thujanol35256	-0.523069	0.052143	0.636971	-0.205708	-0.525007
	VOC611RCamphor38443	VOC611RCamphor38443	0.125736	-0.281594	0.774804	-0.51643	-0.194614
	VOC68bElemene40489	VOC68bElemene40489	-0.765303	-0.012515	0.575797	0.147667	0.246592
	VOC92Eugenol58674	VOC92Eugenol58674	-0.615486	0.505465	-0.310256	-0.079851	-0.512881
	Pooled Within Canonical Structure
	Variable	Label	Can1	Can2	Can3	Can4	Can5
	rat_CTA	rat_CTA	0	0	-0.072372	0.238496	0.115294
	rat_CaffAc	rat_CaffAc	0	0	-0.054357	-0.27283	-0.529162
	rat_PCumA	rat_PCumA	0	0	-0.002417	0.213701	-0.397545
	rat_CHIC	rat_CHIC	0	0	0.315946	-0.268559	0.127913
	rat_Rosm	rat_Rosm	0	0	0.18432	-0.069256	0.456958
	VOC13aPinene16112	VOC13aPinene16112	0	0	0.095983	-0.004008	0.268233
	VOC16Hexanal18973	VOC16Hexanal18973	0	0	-0.107638	0.070797	0.242444
	VOC17bPinene19125	VOC17bPinene19125	0	0	-0.01032	0.002701	0.187276
	VOC332HexenalE25399	VOC332HexenalE25399	0	0	0.008966	0.041236	-0.210432
	VOC37bZOcimene26501	VOC37bZOcimene26501	0	0	0.126316	0.013496	0.063997
	VOC54cis4Thujanol35256	VOC54cis4Thujanol35256	0	0	0.045375	-0.025762	-0.280074
	VOC611RCamphor38443	VOC611RCamphor38443	0	0	0.057083	-0.066888	-0.107373
	VOC68bElemene40489	VOC68bElemene40489	0	0	0.080686	0.036378	0.258772
	VOC92Eugenol58674	VOC92Eugenol58674	0	0	-0.028701	-0.012986	-0.355302
R&V	Ratios and VOCs
	The CANDISC Procedure
	Total-Sample Standardized Canonical Coefficients
	Variable	Label	Can1	Can2	Can3	Can4	Can5
	rat_CTA	rat_CTA	1.64761e+06	190928	1.92	0.574	-0.354
	rat_CaffAc	rat_CaffAc	-637954	1.33711e+06	-2.623	-1.742	-0.515
	rat_PCumA	rat_PCumA	172406	781273	2.106	1.846	-1.018
	rat_CHIC	rat_CHIC	1.14939e+06	-156334	4.684	-4.167	-0.898
	rat_Rosm	rat_Rosm	516881	1.69013e+06	2.625	0.044	1.279
	VOC13aPinene16112	VOC13aPinene16112	-847444	-93896	-0.137	1.676	0.674
	VOC16Hexanal18973	VOC16Hexanal18973	-165129	354634	-2.76	-0.223	0.557
	VOC17bPinene19125	VOC17bPinene19125	438692	9496.77	1.868	0.738	-0.142
	VOC332HexenalE25399	VOC332HexenalE25399	-526070	454179	0.909	2.497	0.671
	VOC37bZOcimene26501	VOC37bZOcimene26501	-984870	-773702	0.138	2.849	-0.872
	VOC54cis4Thujanol35256	VOC54cis4Thujanol35256	589017	-471520	3.183	0.266	-1.193
	VOC611RCamphor38443	VOC611RCamphor38443	-251310	84091.2	-2.003	-0.107	0.819
	VOC68bElemene40489	VOC68bElemene40489	-878918	380719	-0.696	2.288	0.865
	VOC92Eugenol58674	VOC92Eugenol58674	-239316	179059	-1.199	0.423	-0.071
	Pooled Within-Class Standardized Canonical Coefficients
	Variable	Label	Can1	Can2	Can3	Can4	Can5
	rat_CTA	rat_CTA	455108	52738.5	0.5303	0.1585	-0.0977
	rat_CaffAc	rat_CaffAc	-206637	433098	-0.8495	-0.5643	-0.1669
	rat_PCumA	rat_PCumA	97192.7	440439	1.1872	1.0404	-0.574
	rat_CHIC	rat_CHIC	438511	-59643.9	1.7871	-1.5899	-0.3426
	rat_Rosm	rat_Rosm	217519	711259	1.1047	0.0185	0.5382
	VOC13aPinene16112	VOC13aPinene16112	-549801	-60917.5	-0.089	1.087	0.437
	VOC16Hexanal18973	VOC16Hexanal18973	-120320	258402	-2.0108	-0.1623	0.4057
	VOC17bPinene19125	VOC17bPinene19125	426853	9240.5	1.8181	0.7182	-0.1377
	VOC332HexenalE25399	VOC332HexenalE25399	-462964	399697	0.8003	2.1975	0.5903
	VOC37bZOcimene26501	VOC37bZOcimene26501	-564205	-443233	0.0792	1.6323	-0.4995
	VOC54cis4Thujanol35256	VOC54cis4Thujanol35256	611198	-489276	3.3032	0.2755	-1.2381
	VOC611RCamphor38443	VOC611RCamphor38443	-258622	86537.9	-2.0608	-0.1103	0.8431
	VOC68bElemene40489	VOC68bElemene40489	-701850	304019	-0.5556	1.8271	0.6904
	VOC92Eugenol58674	VOC92Eugenol58674	-230102	172165	-1.1532	0.4069	-0.068
	Raw Canonical Coefficients
	Variable	Label	Can1	Can2	Can3	Can4	Can5
	rat_CTA	rat_CTA	1.64761e+06	190928	1.92	0.574	-0.354
	rat_CaffAc	rat_CaffAc	-637954	1.33711e+06	-2.623	-1.742	-0.515
	rat_PCumA	rat_PCumA	172406	781273	2.106	1.846	-1.018
	rat_CHIC	rat_CHIC	1.14939e+06	-156334	4.684	-4.167	-0.898
	rat_Rosm	rat_Rosm	516881	1.69013e+06	2.625	0.044	1.279
	VOC13aPinene16112	VOC13aPinene16112	-847444	-93896	-0.137	1.676	0.674
	VOC16Hexanal18973	VOC16Hexanal18973	-165129	354634	-2.76	-0.223	0.557
	VOC17bPinene19125	VOC17bPinene19125	438692	9496.77	1.868	0.738	-0.142
	VOC332HexenalE25399	VOC332HexenalE25399	-526070	454179	0.909	2.497	0.671
	VOC37bZOcimene26501	VOC37bZOcimene26501	-984870	-773702	0.138	2.849	-0.872
	VOC54cis4Thujanol35256	VOC54cis4Thujanol35256	589017	-471520	3.183	0.266	-1.193
	VOC611RCamphor38443	VOC611RCamphor38443	-251310	84091.2	-2.003	-0.107	0.819
	VOC68bElemene40489	VOC68bElemene40489	-878918	380719	-0.696	2.288	0.865
	VOC92Eugenol58674	VOC92Eugenol58674	-239316	179059	-1.199	0.423	-0.071
	Class Means on Canonical Variables
	Treat	Can1	Can2	Can3	Can4	Can5
	S0_NOT inoc	4.5865e+06	-1.09579e+06	-3.221	0.417	0.874
	S0_WITH inoc	-1.03286e+06	1.21221e+06	-12.184	-1.836	-0.743
	S25_NOT inoc	1.54979e+06	326498	6.285	3.118	-1.466
	S25_WITH inoc	-2.27205e+06	2.50889e+06	0.91	5.03	0.937
	S50_NOT inoc	-330886	1.8857e+06	6.934	-6.472	0.285
	S50_WITH inoc	-2.50049e+06	-4.83752e+06	1.276	-0.258	0.114
Ratios	Ratios
	The CANDISC Procedure
	Total Sample Size	18	DF Total	17
	Variables	5	DF Within Classes	12
	Classes	6	DF Between Classes	5
	Number of Observations Read	18
	Number of Observations Used	18
	Class Level Information
	Treat	Variable	Frequency	Weight	Proportion
		Name
	S0_NOT inoc	S0_NOT inoc	3	3	0.166667
	S0_WITH inoc	S0_WITH inoc	3	3	0.166667
	S25_NOT inoc	S25_NOT inoc	3	3	0.166667
	S25_WITH inoc	S25_WITH inoc	3	3	0.166667
	S50_NOT inoc	S50_NOT inoc	3	3	0.166667
	S50_WITH inoc	S50_WITH inoc	3	3	0.166667
Ratios	Ratios
	The CANDISC Procedure
	Squared Distance to Treat
	From Treat	S0_NOT inoc	S0_WITH inoc	S25_NOT inoc	S25_WITH inoc	S50_NOT inoc	S50_WITH inoc
	S0_NOT inoc	0	175.579	112.446	304.614	444.22	213.498
	S0_WITH inoc	175.579	0	39.637	49.527	117.998	99.7287
	S25_NOT inoc	112.446	39.637	0	53.2638	120.703	107.64
	S25_WITH inoc	304.614	49.527	53.2638	0	37.5065	151.571
	S50_NOT inoc	444.22	117.998	120.703	37.5065	0	154.197
	S50_WITH inoc	213.498	99.7287	107.64	151.571	154.197	0
	F Statistics, NDF=5, DDF=8 for Squared Distance to Treat
	From Treat	S0_NOT inoc	S0_WITH inoc	S25_NOT inoc	S25_WITH inoc	S50_NOT inoc	S50_WITH inoc
	S0_NOT inoc	0	35.1159	22.4892	60.9228	88.844	42.6996
	S0_WITH inoc	35.1159	0	7.92741	9.9054	23.5996	19.9458
	S25_NOT inoc	22.4892	7.92741	0	10.6528	24.1406	21.528
	S25_WITH inoc	60.9228	9.9054	10.6528	0	7.5013	30.3142
	S50_NOT inoc	88.844	23.5996	24.1406	7.5013	0	30.8394
	S50_WITH inoc	42.6996	19.9458	21.528	30.3142	30.8394	0
	Prob > Mahalanobis Distance for Squared Distance to Treat
	From Treat	S0_NOT inoc	S0_WITH inoc	S25_NOT inoc	S25_WITH inoc	S50_NOT inoc	S50_WITH inoc
	S0_NOT inoc	1	<.0001	0.0002	<.0001	<.0001	<.0001
	S0_WITH inoc	<.0001	1	0.0058	0.0028	0.0001	0.0003
	S25_NOT inoc	0.0002	0.0058	1	0.0022	0.0001	0.0002
	S25_WITH inoc	<.0001	0.0028	0.0022	1	0.0069	<.0001
	S50_NOT inoc	<.0001	0.0001	0.0001	0.0069	1	<.0001
	S50_WITH inoc	<.0001	0.0003	0.0002	<.0001	<.0001	1
Ratios	Ratios
	The CANDISC Procedure
	Multivariate Statistics and F Approximations
	S=5 M=-0.5 N=3
	Statistic	Value	F Value	Num DF	Den DF	Pr > F
	Wilks' Lambda	3.886e-05	17.97	25	31.221	<.0001
	Pillai's Trace	3.52217	5.72	25	60	<.0001
	Hotelling-Lawley Trace	90.922	26.13	25	12.129	<.0001
	Roy's Greatest Root	63.6568	152.78	5	12	<.0001
	NOTE: F Statistic for Roy's Greatest Root is an upper bound.
Ratios	Ratios
	The CANDISC Procedure
		Canonical	Adjusted	Approximate	Squared	Eigenvalues of Inv(E)*H				Test of H0: The canonical correlations in the current row and all that follow are zero
		Correlation	Canonical	Standard	Canonical	#NAME?
			Correlation	Error	Correlation	Eigenvalue	Difference	Proportion	Cumulative	Likelihood	Approximate	Num DF	Den DF	Pr > F
										Ratio	F Value
	1	0.992237	0.988492	0.003751	0.984534	63.6568	44.0773	0.7001	0.7001	3.886e-05	17.97	25	31.221	<.0001
	2	0.975401	0.967696	0.011785	0.951408	19.5795	13.2744	0.2153	0.9155	0.00251243	10.72	16	28.133	<.0001
	3	0.929037	0.91825	0.033201	0.863109	6.3051	5.157	0.0693	0.9848	0.0517046	6.47	9	24.488	0.0001
	4	0.731079	0.705481	0.112906	0.534477	1.1481	0.9156	0.0126	0.9974	0.377706	3.45	4	22	0.0248
	5	0.434329	.	0.196783	0.188642	0.2325		0.0026	1	0.811358	2.79	1	12	0.1207
Ratios	Ratios
	The CANDISC Procedure
	Total Canonical Structure
	Variable	Label	Can1	Can2	Can3	Can4	Can5
	rat_CTA	rat_CTA	-0.819239	0.455194	0.281078	0.186295	0.089078
	rat_CaffAc	rat_CaffAc	0.819269	0.244168	-0.446309	0.259422	0.051863
	rat_PCumA	rat_PCumA	-0.258825	0.822539	0.138219	-0.117266	-0.472846
	rat_CHIC	rat_CHIC	0.527746	-0.475729	0.672746	0.161875	-0.127966
	rat_Rosm	rat_Rosm	0.841254	0.271198	0.297866	-0.143751	0.330688
	Between Canonical Structure
	Variable	Label	Can1	Can2	Can3	Can4	Can5
	rat_CTA	rat_CTA	-0.835695	0.456459	0.268461	0.140019	0.039775
	rat_CaffAc	rat_CaffAc	0.844792	0.247503	-0.4309	0.197096	0.023409
	rat_PCumA	rat_PCumA	-0.291598	0.910967	0.145802	-0.097342	-0.233186
	rat_CHIC	rat_CHIC	0.552818	-0.489874	0.659821	0.124935	-0.058675
	rat_Rosm	rat_Rosm	0.892362	0.282793	0.295837	-0.11235	0.153545
	Pooled Within Canonical Structure
	Variable	Label	Can1	Can2	Can3	Can4	Can5
	rat_CTA	rat_CTA	-0.439014	0.432369	0.448114	0.547705	0.345741
	rat_CaffAc	rat_CaffAc	0.374399	0.197782	-0.606791	0.650418	0.171663
	rat_PCumA	rat_PCumA	-0.06796	0.382816	0.107971	-0.168925	-0.899244
	rat_CHIC	rat_CHIC	0.204757	-0.327162	0.776532	0.344564	-0.359601
	rat_Rosm	rat_Rosm	0.295901	0.169081	0.311699	-0.277401	0.842464
Ratios	Ratios
	The CANDISC Procedure
	Total-Sample Standardized Canonical Coefficients
	Variable	Label	Can1	Can2	Can3	Can4	Can5
	rat_CTA	rat_CTA	-2.64893	1.79534	1.03413	1.74271	0.761281
	rat_CaffAc	rat_CaffAc	2.54405	1.3035	-1.04426	1.94549	-0.128201
	rat_PCumA	rat_PCumA	0.907869	2.0296	0.36854	-0.522853	-1.03473
	rat_CHIC	rat_CHIC	1.61689	-1.09502	1.70093	1.14735	-0.599661
	rat_Rosm	rat_Rosm	2.23839	1.79031	1.07038	-1.07818	0.924046
	Pooled Within-Class Standardized Canonical Coefficients
	Variable	Label	Can1	Can2	Can3	Can4	Can5
	rat_CTA	rat_CTA	-0.731693	0.495914	0.285651	0.481374	0.210283
	rat_CaffAc	rat_CaffAc	0.824029	0.422209	-0.338243	0.630155	-0.0415251
	rat_PCumA	rat_PCumA	0.511806	1.14418	0.207762	-0.294756	-0.583322
	rat_CHIC	rat_CHIC	0.616871	-0.417769	0.648932	0.437734	-0.22878
	rat_Rosm	rat_Rosm	0.941983	0.753419	0.45045	-0.453732	0.388867
	Raw Canonical Coefficients
	Variable	Label	Can1	Can2	Can3	Can4	Can5
	rat_CTA	rat_CTA	-2.64893	1.79534	1.03413	1.74271	0.761281
	rat_CaffAc	rat_CaffAc	2.54405	1.3035	-1.04426	1.94549	-0.128201
	rat_PCumA	rat_PCumA	0.907869	2.0296	0.36854	-0.522853	-1.03473
	rat_CHIC	rat_CHIC	1.61689	-1.09502	1.70093	1.14735	-0.599661
	rat_Rosm	rat_Rosm	2.23839	1.79031	1.07038	-1.07818	0.924046
	Class Means on Canonical Variables
	Treat	Can1	Can2	Can3	Can4	Can5
	S0_NOT inoc	-12.0405	1.21085	1.04952	0.251416	0.417942
	S0_WITH inoc	0.108666	1.30355	-4.19561	0.687641	-0.0995354
	S25_NOT inoc	-1.59271	2.38718	1.68397	-0.0533634	-0.770016
	S25_WITH inoc	5.1684	3.09128	-0.246573	-1.54679	0.277874
	S50_NOT inoc	8.94678	-0.257778	1.89341	1.17981	0.260349
	S50_WITH inoc	-0.590679	-7.73508	-0.184711	-0.518712	-0.0866144

## Sheet: Suppmat tab 4
		1	2	3	4	5	6	7	8	9	10	11	12	13	14	15	16	17	18	19	20	21	22	23	24	25	26	27	28	29	30	31	32	33	34	35	36	37	38	39	40	41	42	43	44	45	46	47	48
Threshold (see line 81 for results) for modules=	0.7	AMF	LOGTRICHO	Plantheight	Nleaves	Leafarea	Freshyield	Dryleaves	Drystems	LeafDMpc	ShootDW	RootDW	(uptake)biom	RtoS	Pn	Tr	WUEi	SPAD	LWP	Nitrate	P	K	Ca	Mg	Na	Cl	Fe	B	Mn	Nitrate (uptake)	P (uptake)	K (uptake)	Ca (uptake)	Mg (uptake)	Na (uptake)	Cl (uptake)	Fe (uptake)	B (uptake)	Mn (uptake)	HAA	CTA	CaffAc	PCumA	FER	CHIC	QR	Rosm	TOT_Pol	(ratio_on_tot) CTA
1	AMF	1
2	LOGTRICHO	0.644325	1
3	Plantheight	0.960732	0.0196219	1
4	Nleaves	-0.381346	0.763113	-0.439218	1
5	Leafarea	0.938578	0.39253	0.836697	-0.0675721	1
6	Freshyield	0.881585	0.431309	0.752327	-0.0440388	0.968375	1
7	Dryleaves	0.928841	0.406062	0.801597	-0.0227676	0.910053	0.863627	1
8	Drystems	0.938617	0.299054	0.857381	-0.141937	0.949058	0.928905	0.85582	1
9	LeafDMpc	0.0790768	-0.281143	-0.282772	0.0700368	-0.485562	-0.592544	-0.174253	-0.473985	1
10	ShootDW	0.944282	0.380493	0.850315	-0.0678315	0.956325	0.918037	0.981365	0.939268	-0.291682	1
11	RootDW	0.93776	0.690215	0.631406	0.218014	0.847899	0.837012	0.732111	0.779238	-0.584729	0.775186	1
12	(uptake)biom	0.95399	0.464576	0.835724	-0.00701561	0.970537	0.936806	0.965279	0.941327	-0.368501	0.990093	0.856209	1
13	RtoS	-0.726269	0.516155	-0.185559	0.395128	-0.0230539	0.00920947	-0.237525	-0.0951452	-0.517778	-0.19293	0.465409	-0.0543336	1
14	Pn	0.891865	0.391776	0.803153	-0.0556786	0.962522	0.947621	0.863567	0.964841	-0.465359	0.931347	0.799581	0.939371	-0.0662492	1
15	Tr	0.665975	0.21147	0.672379	-0.218898	0.808648	0.823115	0.610363	0.795504	-0.692992	0.700455	0.713002	0.731305	0.156354	0.811927	1
16	WUEi	0.60052	0.389243	0.481208	0.178878	0.583627	0.545828	0.674647	0.602949	0.10177	0.671574	0.437989	0.646561	-0.305721	0.637322	0.0722611	1
17	SPAD	0.665787	0.387141	0.576888	-0.0206542	0.813786	0.808459	0.670699	0.757569	-0.602204	0.726392	0.778303	0.767031	0.21019	0.734602	0.825743	0.164432	1
18	LWP	0.747469	0.121112	0.758692	-0.26947	0.829047	0.846656	0.671875	0.828111	-0.6254	0.753378	0.606657	0.750948	-0.099969	0.824531	0.857073	0.27726	0.730657	1
19	Nitrate	0.461231	-0.455167	0.471498	-0.727429	0.377609	0.414749	0.146364	0.441293	-0.582083	0.261035	0.138108	0.24417	-0.12326	0.345485	0.614472	-0.198969	0.459197	0.633122	1
20	P	0.850596	0.313502	0.765864	-0.107154	0.916402	0.882063	0.752927	0.892169	-0.54636	0.830947	0.76264	0.849054	0.048611	0.893627	0.882263	0.359968	0.853294	0.840912	0.481349	1
21	K	0.913634	0.37143	0.755864	-0.102394	0.94225	0.929184	0.868056	0.935911	-0.431954	0.923578	0.754593	0.923019	-0.109566	0.951261	0.826017	0.539725	0.833451	0.799673	0.404027	0.932915	1
22	Ca	0.814542	0.484376	0.65718	0.0327022	0.893825	0.882931	0.829184	0.867214	-0.429167	0.87227	0.793144	0.889627	0.0303909	0.900955	0.819897	0.458358	0.868895	0.720211	0.266419	0.910178	0.966051	1
23	Mg	0.911815	0.21491	0.828464	-0.268939	0.916185	0.892556	0.837335	0.914116	-0.414227	0.8951	0.716894	0.89135	-0.125884	0.916796	0.866279	0.422223	0.806788	0.8022	0.518625	0.917234	0.955812	0.908208	1
24	Na	-0.949377	-0.259729	-0.854329	0.253364	-0.939191	-0.922258	-0.812926	-0.928487	0.537646	-0.884245	-0.802393	-0.901476	-0.0144673	-0.919835	-0.870969	-0.424134	-0.840425	-0.847877	-0.540465	-0.920858	-0.925209	-0.876997	-0.966228	1
25	Cl	-0.955535	-0.268003	-0.867427	0.245432	-0.952044	-0.937394	-0.802911	-0.938814	0.605483	-0.881437	-0.83506	-0.90644	-0.0728516	-0.927344	-0.884055	-0.427147	-0.83793	-0.878971	-0.548522	-0.916242	-0.908126	-0.860596	-0.930245	0.983884	1
26	Fe	0.945783	0.311295	0.797648	-0.11454	0.949669	0.935117	0.853632	0.953129	-0.443751	0.920405	0.746643	0.918657	-0.132884	0.951197	0.810469	0.549501	0.803906	0.82558	0.461462	0.923231	0.960236	0.892894	0.961437	-0.95314	-0.923413	1
27	B	0.929275	0.296161	0.82251	-0.153172	0.95127	0.899302	0.863879	0.910861	-0.442431	0.911502	0.75012	0.912149	-0.113687	0.924198	0.78279	0.536865	0.784875	0.794654	0.442134	0.897074	0.921223	0.855347	0.936008	-0.936866	-0.913382	0.959805	1
28	Mn	0.952762	0.378787	0.766685	-0.0477217	0.908505	0.896693	0.838157	0.899253	-0.379057	0.890125	0.778025	0.900868	-0.0556177	0.910989	0.755856	0.546886	0.753896	0.729791	0.360943	0.851632	0.899844	0.845905	0.935754	-0.93307	-0.884502	0.968857	0.926109	1
29	Nitrate (uptake)	0.910742	-0.020233	0.832244	-0.477576	0.857512	0.851643	0.736133	0.881749	-0.535417	0.815934	0.582462	0.796729	-0.216836	0.823784	0.829314	0.329668	0.757806	0.874693	0.767162	0.84882	0.8635	0.750518	0.905919	-0.905513	-0.90556	0.886826	0.874311	0.797658	1
30	P (uptake)	0.946699	0.32104	0.830864	-0.119359	0.957785	0.917137	0.86693	0.940412	-0.446514	0.924504	0.769958	0.927191	-0.0770734	0.933377	0.848484	0.472702	0.836907	0.839047	0.434269	0.977235	0.967055	0.928751	0.954873	-0.943106	-0.93052	0.963376	0.940901	0.90447	0.87902	1
31	K (uptake)	0.943705	0.368108	0.808202	-0.10267	0.953744	0.92927	0.934442	0.945143	-0.353712	0.971052	0.759291	0.962887	-0.169884	0.949425	0.78982	0.582544	0.801419	0.787233	0.351696	0.902187	0.985061	0.945405	0.956364	-0.923014	-0.903528	0.960143	0.93039	0.916258	0.858605	0.966413	1
32	Ca (uptake)	0.893079	0.439898	0.747971	-0.0221503	0.928748	0.907279	0.916452	0.908458	-0.349863	0.945489	0.785465	0.947799	-0.0887851	0.927164	0.798123	0.531361	0.831768	0.744781	0.27083	0.893863	0.975735	0.978904	0.93874	-0.900718	-0.879935	0.92689	0.894259	0.891988	0.795297	0.949316	0.985976	1
33	Mg (uptake)	0.924866	0.247346	0.837143	-0.233269	0.915822	0.885642	0.88324	0.914257	-0.344801	0.925608	0.715155	0.915913	-0.171003	0.912688	0.827802	0.463717	0.788822	0.776613	0.449699	0.894947	0.954423	0.909692	0.992891	-0.949633	-0.90899	0.957261	0.93371	0.938754	0.884071	0.953194	0.971527	0.955599	1
34	Na (uptake)	-0.906354	-0.216263	-0.82642	0.292862	-0.888487	-0.870153	-0.767909	-0.882552	0.499706	-0.837315	-0.750741	-0.851617	-0.00291918	-0.870246	-0.861321	-0.346579	-0.830147	-0.8061	-0.564412	-0.903393	-0.900524	-0.85546	-0.969254	0.987889	0.949209	-0.936753	-0.917704	-0.931416	-0.890063	-0.92175	-0.896154	-0.876978	-0.951645	1
35	Cl (uptake)	-0.952118	-0.23003	-0.866079	0.287927	-0.933806	-0.916678	-0.784249	-0.92345	0.592583	-0.863348	-0.805307	-0.885034	-0.0559695	-0.908641	-0.897133	-0.373737	-0.847864	-0.87182	-0.585809	-0.925113	-0.908906	-0.861699	-0.95073	0.992476	0.993831	-0.928837	-0.918963	-0.894627	-0.917595	-0.935556	-0.901637	-0.879044	-0.9277	0.974358	1
36	Fe (uptake)	0.965012	0.327989	0.81741	-0.105873	0.948609	0.925674	0.896819	0.948966	-0.377826	0.947511	0.747506	0.941015	-0.165989	0.942942	0.788182	0.563799	0.790442	0.800573	0.40893	0.907621	0.958855	0.89713	0.964593	-0.944906	-0.90973	0.993112	0.957131	0.971479	0.872358	0.96562	0.97528	0.945666	0.972997	-0.931328	-0.916369	1
37	B (uptake)	0.968698	0.313369	0.847657	-0.142469	0.952562	0.896152	0.911593	0.920876	-0.373797	0.946878	0.751551	0.941397	-0.156354	0.923602	0.759173	0.56719	0.770819	0.776233	0.390958	0.884413	0.927616	0.865337	0.941495	-0.930097	-0.903146	0.958847	0.991635	0.931635	0.865381	0.947984	0.953421	0.919956	0.952805	-0.911421	-0.90815	0.970047	1
38	Mn (uptake)	0.965924	0.392795	0.784728	-0.0389814	0.907738	0.887294	0.882767	0.897872	-0.312235	0.919208	0.771959	0.923305	-0.100575	0.903594	0.731476	0.56604	0.742041	0.709403	0.308194	0.83838	0.902378	0.85372	0.93493	-0.919719	-0.868414	0.95989	0.920091	0.992716	0.785422	0.908818	0.933913	0.913027	0.950966	-0.91823	-0.87835	0.976018	0.94004	1
39	HAA	-0.826578	0.242453	-0.798449	0.608091	-0.627379	-0.53946	-0.579175	-0.691637	0.138974	-0.641179	-0.300103	-0.591057	0.37798	-0.630904	-0.613236	-0.264633	-0.506758	-0.593784	-0.60242	-0.722657	-0.712172	-0.619328	-0.791015	0.708228	0.675747	-0.694788	-0.698958	-0.608571	-0.798904	-0.748132	-0.709868	-0.658623	-0.780687	0.737618	0.720267	-0.703456	-0.712685	-0.621438	1
40	CTA	0.899933	-0.404162	0.724466	-0.727786	0.490434	0.423394	0.373694	0.595229	-0.378517	0.46904	0.250099	0.439168	-0.200126	0.474396	0.571575	0.0709223	0.44295	0.597201	0.72967	0.547553	0.496353	0.41151	0.570661	-0.579669	-0.623866	0.475805	0.524645	0.339568	0.752693	0.548387	0.490258	0.436522	0.54099	-0.563929	-0.637335	0.462941	0.518788	0.335937	-0.796802	1
41	CaffAc	0.311386	0.67454	-0.495458	0.866046	-0.164124	-0.13549	-0.00579696	-0.259988	0.315094	-0.100425	0.0711966	-0.066303	0.192058	-0.176381	-0.383102	0.196398	-0.0860348	-0.387489	-0.719047	-0.247766	-0.145588	-0.0449393	-0.278693	0.296592	0.34475	-0.154726	-0.197469	-0.0469467	-0.493162	-0.209894	-0.125542	-0.0608856	-0.224519	0.296603	0.364418	-0.125434	-0.168509	-0.0221142	0.596867	-0.844363	1
42	PCumA	0.467726	0.0975401	0.450289	0.00754598	0.427484	0.423331	0.441183	0.338816	-0.157208	0.418564	0.41263	0.434013	0.0427205	0.311442	0.205637	0.293727	0.19324	0.369293	0.00185922	0.238659	0.187172	0.166089	0.179231	-0.305715	-0.395589	0.228059	0.214996	0.22371	0.249208	0.285859	0.264499	0.241447	0.195006	-0.209439	-0.330133	0.246064	0.239789	0.243626	-0.00248123	0.150721	-0.131706	1
43	FER	-0.768969	0.313189	-0.58388	0.475963	-0.479153	-0.489671	-0.490558	-0.46334	0.123953	-0.49758	-0.171157	-0.444961	0.472268	-0.436844	-0.319638	-0.332803	-0.239658	-0.559646	-0.503958	-0.247264	-0.344888	-0.182411	-0.439769	0.463547	0.487804	-0.460967	-0.465461	-0.448421	-0.601431	-0.35279	-0.412168	-0.31556	-0.441255	0.422606	0.469987	-0.459446	-0.466702	-0.442611	0.355714	-0.403626	0.376091	-0.488619	1
44	CHIC	-0.865982	0.199242	-0.7576	0.535402	-0.687754	-0.693044	-0.620062	-0.681028	0.346484	-0.664365	-0.421959	-0.637102	0.297634	-0.626439	-0.565455	-0.337971	-0.53251	-0.730037	-0.685844	-0.531498	-0.587358	-0.44004	-0.686606	0.732242	0.744922	-0.688245	-0.680768	-0.665612	-0.825752	-0.604783	-0.626537	-0.540012	-0.671601	0.70566	0.74136	-0.677129	-0.673416	-0.648998	0.561248	-0.583891	0.451384	-0.456547	0.918693	1
45	QR	-0.120198	0.635084	0.374793	0.213875	0.620699	0.619272	0.452277	0.531981	-0.604216	0.497681	0.805071	0.58594	0.584473	0.563971	0.586906	0.205055	0.702841	0.407419	0.0706006	0.692037	0.604778	0.710926	0.518143	-0.606149	-0.636832	0.511029	0.526572	0.486144	0.384925	0.618496	0.548913	0.612017	0.492325	-0.574216	-0.623575	0.495216	0.505985	0.472113	-0.261919	0.221954	0.0142601	0.253132	0.245508	-0.0626966	1
46	Rosm	-0.834804	0.421701	-0.764944	0.726185	-0.507253	-0.459626	-0.413205	-0.562081	0.272553	-0.48294	-0.257471	-0.452173	0.223296	-0.470667	-0.670199	0.0882557	-0.485943	-0.660318	-0.745955	-0.614744	-0.514318	-0.432694	-0.684833	0.670353	0.652955	-0.564458	-0.540765	-0.517636	-0.755179	-0.615145	-0.530679	-0.486089	-0.659544	0.706029	0.69792	-0.567801	-0.54762	-0.516946	0.800751	-0.781301	0.737776	-0.222831	0.492401	0.675606	-0.135661	1
47	TOT_Pol	-0.793764	0.612215	-0.518504	0.700015	-0.268439	-0.266458	-0.268956	-0.311244	0.0346964	-0.294058	0.088287	-0.220857	0.567476	-0.254546	-0.246065	-0.111107	-0.0631099	-0.459353	-0.615861	-0.123399	-0.18053	-0.00038921	-0.329617	0.32223	0.334934	-0.300424	-0.303783	-0.271155	-0.536297	-0.207541	-0.238093	-0.130959	-0.319999	0.311389	0.339558	-0.295803	-0.302473	-0.262705	0.42646	-0.514783	0.596699	-0.309711	0.926656	0.829748	0.440587	0.618854	1
48	(ratio_on_tot) CTA	0.910033	-0.5249	0.717171	-0.804535	0.440163	0.378501	0.328315	0.54173	-0.329691	0.41906	0.155637	0.377298	-0.287356	0.426741	0.531028	0.0369527	0.361539	0.589711	0.77155	0.474546	0.426483	0.314894	0.533964	-0.537715	-0.578179	0.438817	0.487162	0.315589	0.738084	0.48436	0.429998	0.360413	0.502201	-0.526676	-0.59448	0.424173	0.477873	0.307465	-0.777206	0.978982	-0.893758	0.164156	-0.527764	-0.657219	0.0708945	-0.82037	-0.663683	1
49	(ratio_on_tot) CaffAc	0.851286	0.35039	-0.272917	0.539346	-0.0610963	-0.0193777	0.148687	-0.137998	0.391127	0.0473832	-0.0292935	0.032239	-0.197464	-0.0836488	-0.328438	0.281127	-0.0989224	-0.179678	-0.440007	-0.267366	-0.0922526	-0.100404	-0.142028	0.174292	0.22929	-0.0153895	-0.0733032	0.0998976	-0.248461	-0.15597	-0.0229269	-0.0212071	-0.0798829	0.177113	0.247906	0.0198448	-0.0350678	0.126715	0.456458	-0.686493	0.798437	0.0374204	-0.201389	-0.0272515	-0.358013	0.462393	-0.00128185	-0.632532
50	(ratio_on_tot) PCumA	0.659458	-0.366839	0.593075	-0.479884	0.389435	0.381899	0.362537	0.364053	-0.178117	0.375761	0.19825	0.35136	-0.220595	0.298183	0.312684	0.11958	0.15821	0.492409	0.425997	0.231001	0.182584	0.074557	0.287489	-0.370628	-0.443221	0.273103	0.269285	0.247535	0.468131	0.284683	0.256677	0.184866	0.281075	-0.309693	-0.410024	0.278204	0.279612	0.251101	-0.275854	0.468483	-0.549638	0.819091	-0.790645	-0.74123	-0.0584996	-0.588223	-0.76555	0.561339
51	(ratio_on_tot) FER	-0.755693	0.0288969	-0.627643	0.272507	-0.651996	-0.671247	-0.649024	-0.594056	0.254142	-0.651271	-0.422588	-0.626534	0.303458	-0.587145	-0.419982	-0.463156	-0.421301	-0.633936	-0.411282	-0.388293	-0.493307	-0.366871	-0.537675	0.590087	0.62576	-0.589425	-0.594387	-0.584848	-0.648438	-0.491975	-0.557089	-0.481939	-0.543655	0.527485	0.592086	-0.588472	-0.595704	-0.579864	0.307573	-0.337523	0.214419	-0.603555	0.949309	0.919142	-0.00740364	0.399783	0.768039	-0.420056
52	(ratio_on_tot) CHIC	-0.869381	-0.322599	-0.738641	0.171961	-0.886058	-0.895384	-0.751729	-0.846093	0.590009	-0.813037	-0.82628	-0.848551	-0.13769	-0.808654	-0.737787	-0.432102	-0.862072	-0.764522	-0.525439	-0.814415	-0.832718	-0.787317	-0.834527	0.918247	0.927735	-0.857608	-0.836787	-0.835949	-0.844609	-0.833988	-0.825803	-0.801075	-0.814479	0.886534	0.91923	-0.840572	-0.824185	-0.815365	0.537397	-0.494579	0.169193	-0.405755	0.488966	0.762545	-0.64073	0.511567	0.277783	-0.441048
53	(ratio_on_tot) QR	0.851103	0.00262615	0.84309	-0.484164	0.822983	0.810432	0.636492	0.796424	-0.632297	0.718132	0.670976	0.73642	0.0617355	0.77069	0.818727	0.25238	0.719805	0.812817	0.666001	0.802669	0.745756	0.687206	0.803382	-0.87554	-0.918996	0.752741	0.772193	0.687053	0.866119	0.79109	0.732767	0.697883	0.762171	-0.839077	-0.91492	0.728918	0.747253	0.662708	-0.695727	0.753913	-0.617335	0.478233	-0.540305	-0.768901	0.584213	-0.743075	-0.459158	0.735292
54	(ratio_on_tot) Rosm	-0.163851	-0.0299252	-0.558063	0.308423	-0.464675	-0.401211	-0.337289	-0.491794	0.333284	-0.406464	-0.45088	-0.432619	-0.211918	-0.43657	-0.667419	0.141464	-0.585851	-0.478064	-0.407651	-0.714851	-0.546983	-0.597509	-0.619371	0.612353	0.586174	-0.495017	-0.466192	-0.45305	-0.524612	-0.642866	-0.513954	-0.549372	-0.593916	0.657011	0.632827	-0.500657	-0.473699	-0.458037	0.668334	-0.56684	0.422768	-0.0453617	-0.165176	0.157499	-0.601142	0.72456	-0.0868254	-0.47934
55	VOC13aPinene16112	-0.711103	0.353015	-0.687345	0.636329	-0.576128	-0.525703	-0.50202	-0.632143	0.167971	-0.56789	-0.259676	-0.522136	0.387695	-0.558216	-0.565478	-0.22138	-0.452574	-0.589355	-0.655322	-0.561999	-0.587569	-0.453622	-0.668485	0.669444	0.642835	-0.625159	-0.592896	-0.562219	-0.762237	-0.603188	-0.594769	-0.520468	-0.649421	0.669728	0.65621	-0.616158	-0.588792	-0.555266	0.673974	-0.649849	0.57873	-0.280249	0.561786	0.705648	-0.100819	0.751279	0.606121	-0.677693
56	VOC16Hexanal18973	0.496186	0.0197608	0.633044	-0.452923	0.616833	0.691928	0.439297	0.658477	-0.609498	0.536059	0.41582	0.530809	-0.0749757	0.666646	0.697785	0.209712	0.518363	0.757979	0.648595	0.702448	0.676769	0.593201	0.706682	-0.713747	-0.716103	0.676633	0.618261	0.607939	0.74421	0.66899	0.626741	0.581699	0.662857	-0.714824	-0.737494	0.642819	0.593154	0.575358	-0.665457	0.558424	-0.523043	0.0721632	-0.364618	-0.564389	0.408118	-0.634293	-0.362473	0.561198
57	VOC17bPinene19125	-0.356786	0.545078	-0.410071	0.571938	-0.123974	-0.0162948	-0.0704489	-0.125377	-0.124099	-0.0933136	0.110328	-0.0517896	0.313007	-0.0563032	0.0559477	-0.155427	0.0740745	-0.126912	-0.320055	-0.0996692	-0.00745812	0.130091	-0.115444	0.186692	0.168879	-0.126274	-0.192604	-0.108326	-0.247756	-0.109166	-0.0339431	0.0619497	-0.0966873	0.186467	0.173899	-0.112007	-0.170949	-0.0904612	0.317218	-0.386349	0.516128	-0.266438	0.377819	0.40194	0.149481	0.465274	0.489808	-0.463184
58	VOC18bPhellandrene19845	-0.223232	0.387724	-0.379488	0.333682	-0.247384	-0.149238	-0.163984	-0.18239	0.0172333	-0.176549	-0.0688743	-0.159689	0.16225	-0.132028	-0.0222832	-0.203523	-0.0606161	-0.214946	-0.22701	-0.122602	-0.0295491	0.0641256	-0.064564	0.178078	0.239662	-0.117221	-0.19102	-0.0649504	-0.238837	-0.131142	-0.0619444	0.00875764	-0.0443519	0.107714	0.196821	-0.094693	-0.162689	-0.0453137	0.125366	-0.352715	0.422714	-0.628923	0.508735	0.473257	0.0246705	0.315103	0.4909	-0.416039
59	VOC22Eucalyptol22174	0.262269	-0.241598	0.538118	-0.478917	0.343592	0.367313	0.194578	0.487521	-0.442573	0.310195	0.130245	0.282625	-0.171313	0.389804	0.458655	0.0364679	0.251736	0.51822	0.635346	0.494224	0.38609	0.277956	0.467538	-0.445866	-0.444863	0.455972	0.423374	0.375378	0.585974	0.464245	0.365429	0.293812	0.437084	-0.471118	-0.483717	0.433508	0.412848	0.354935	-0.675268	0.651816	-0.629135	-0.0946787	-0.226881	-0.377924	0.129034	-0.63155	-0.360793	0.664074
60	VOC24bMyrcene22475	-0.280367	0.540774	-0.378388	0.542487	-0.281665	-0.22553	-0.147994	-0.259506	0.0917004	-0.194586	0.0346073	-0.15144	0.32145	-0.182493	-0.202687	-0.0656653	-0.223967	-0.364767	-0.540596	-0.325405	-0.21852	-0.105617	-0.249078	0.302561	0.323059	-0.259736	-0.2497	-0.141005	-0.458069	-0.293311	-0.196056	-0.120846	-0.204806	0.275909	0.318354	-0.221211	-0.213508	-0.111886	0.409116	-0.503222	0.549622	-0.421822	0.433573	0.509144	-0.0353491	0.539791	0.490469	-0.543643
61	VOC31DLimonene24460	-0.63821	0.705746	-0.417817	0.699142	-0.129622	-0.0818289	-0.0878526	-0.183129	-0.146365	-0.126314	0.210557	-0.0564997	0.514893	-0.113636	-0.0747793	-0.106413	0.0770115	-0.280016	-0.488486	-0.129024	-0.0805523	0.0766828	-0.209495	0.241391	0.221235	-0.185085	-0.155278	-0.143083	-0.369873	-0.150042	-0.102253	-0.00311321	-0.182184	0.247902	0.232781	-0.167534	-0.14278	-0.124585	0.416237	-0.445319	0.597133	-0.343596	0.555416	0.548003	0.286334	0.60417	0.690823	-0.543069
62	VOC332HexenalE25399	0.74599	-0.479817	0.466984	-0.69064	0.148571	0.118087	0.0674177	0.137926	-0.0751368	0.0959644	-0.0589084	0.0653862	-0.19577	0.135364	0.284348	-0.149121	0.0471601	0.440088	0.501772	0.246422	0.135043	0.0347539	0.24764	-0.265638	-0.283886	0.139786	0.124009	0.0914922	0.353218	0.209454	0.128143	0.071377	0.212735	-0.278603	-0.305496	0.130181	0.116492	0.0819103	-0.460975	0.453692	-0.636214	0.213012	-0.375899	-0.421701	-0.0785429	-0.701549	-0.533259	0.535391
63	VOC37bZOcimene26501	-0.769779	0.291296	-0.718694	0.609932	-0.621672	-0.561448	-0.512346	-0.563285	0.243013	-0.549162	-0.315724	-0.519277	0.261743	-0.535207	-0.599269	-0.108144	-0.60838	-0.630384	-0.683651	-0.674597	-0.612805	-0.524688	-0.736533	0.718428	0.681871	-0.664969	-0.684564	-0.622933	-0.772615	-0.67474	-0.607095	-0.55772	-0.705023	0.750715	0.726402	-0.653541	-0.664831	-0.60659	0.79184	-0.624629	0.531518	-0.173569	0.569173	0.753393	-0.23196	0.830188	0.583056	-0.669994
64	VOC473Hexen1olZ30795	-0.132327	-0.411572	0.465198	-0.653982	0.231736	0.159476	0.199157	0.203715	-0.106157	0.207805	-0.067219	0.155002	-0.34101	0.187642	0.23092	-0.0053508	0.176773	0.409635	0.461618	0.340226	0.260062	0.185251	0.310441	-0.290451	-0.290371	0.224388	0.325044	0.102886	0.437712	0.319044	0.247441	0.198668	0.292456	-0.301009	-0.320041	0.220534	0.312957	0.107477	-0.593127	0.623053	-0.617425	-0.0446067	-0.233055	-0.322891	0.0501537	-0.591767	-0.373533	0.647016
65	VOC531Octen3ol34318	0.850867	-0.139595	0.527462	-0.508398	0.55616	0.607572	0.458118	0.542813	-0.322521	0.50558	0.289772	0.477868	-0.239954	0.523804	0.604553	0.126474	0.552859	0.661815	0.671345	0.659204	0.654954	0.571626	0.692345	-0.671637	-0.635418	0.631039	0.527862	0.558861	0.746009	0.642239	0.613763	0.573942	0.65601	-0.693479	-0.666593	0.611802	0.518656	0.541936	-0.647855	0.457787	-0.370184	0.181769	-0.393287	-0.610644	0.302778	-0.686262	-0.383529	0.457581
66	VOC54cis4Thujanol35256	-0.350063	-0.105106	-0.476638	0.135753	-0.413698	-0.383428	-0.469615	-0.489187	0.0896154	-0.493286	-0.34937	-0.48106	0.106426	-0.475404	-0.414202	-0.287454	-0.210977	-0.235784	-0.100601	-0.339084	-0.430429	-0.434001	-0.463551	0.376854	0.404882	-0.370862	-0.388414	-0.354964	-0.385638	-0.412489	-0.472048	-0.478415	-0.485709	0.360256	0.404233	-0.40721	-0.431426	-0.392829	0.522673	-0.45119	0.273928	-0.126698	0.184165	0.226459	-0.235607	0.255319	0.149439	-0.401557
67	VOC60bLinalool38139	0.697256	-0.114638	0.576239	-0.274669	0.524001	0.520234	0.45572	0.478749	-0.130765	0.48019	0.315538	0.462831	-0.220107	0.510359	0.352565	0.430542	0.200963	0.607013	0.301179	0.419178	0.393869	0.284567	0.433892	-0.516247	-0.547184	0.471467	0.418616	0.456377	0.483823	0.444558	0.421134	0.355047	0.414057	-0.456525	-0.511371	0.453499	0.409109	0.435262	-0.283075	0.259793	-0.270844	0.686852	-0.652386	-0.664308	0.084484	-0.459086	-0.555343	0.321111
68	VOC611RCamphor38443	-0.257108	-0.376467	-0.256224	-0.0252789	-0.347451	-0.394008	-0.349306	-0.319161	0.276907	-0.350307	-0.477365	-0.392581	-0.237762	-0.358148	-0.248221	-0.278782	-0.425738	-0.180271	-0.00951117	-0.223207	-0.349532	-0.426294	-0.367567	0.411519	0.406729	-0.326322	-0.357802	-0.396242	-0.231848	-0.263112	-0.353194	-0.404491	-0.369098	0.413846	0.411657	-0.331008	-0.358681	-0.39124	0.163234	-0.125577	-0.0764911	-0.0183086	0.188448	0.305118	-0.420909	0.0144515	0.00636289	-0.0832785
69	VOC67alfaBergamotene40206	-0.422522	-0.00307457	-0.464187	0.292537	-0.483133	-0.593344	-0.333238	-0.468638	0.501706	-0.395174	-0.319086	-0.394094	0.0500804	-0.497155	-0.49927	-0.207581	-0.296967	-0.673246	-0.484351	-0.529395	-0.459992	-0.379766	-0.478878	0.524467	0.551933	-0.491164	-0.392267	-0.441588	-0.54711	-0.488847	-0.43039	-0.382765	-0.436045	0.494263	0.543734	-0.456235	-0.370681	-0.405795	0.354984	-0.296728	0.355734	-0.390755	0.407527	0.516775	-0.280673	0.495484	0.3637	-0.329074
70	VOC68bElemene40489	-0.71225	0.20758	-0.601438	0.522531	-0.409153	-0.424704	-0.354253	-0.477307	0.158948	-0.412336	-0.207379	-0.3833	0.22745	-0.448469	-0.516911	-0.0911624	-0.307963	-0.597466	-0.577702	-0.529485	-0.491928	-0.399554	-0.620017	0.581189	0.540136	-0.529843	-0.431786	-0.520737	-0.615357	-0.530845	-0.490048	-0.443445	-0.597859	0.629526	0.587171	-0.530267	-0.446258	-0.514164	0.692659	-0.47107	0.404906	-0.0549068	0.382209	0.544973	-0.0744584	0.748345	0.455425	-0.50103
71	VOC76gCadinene43699	-0.34316	0.00726113	-0.533225	0.3654	-0.489983	-0.58466	-0.39758	-0.55149	0.428661	-0.468639	-0.311217	-0.452424	0.14591	-0.535868	-0.471126	-0.314145	-0.239286	-0.608616	-0.465524	-0.529458	-0.513997	-0.413184	-0.517528	0.527256	0.544919	-0.517796	-0.41461	-0.456428	-0.586911	-0.521048	-0.497953	-0.438295	-0.494033	0.496535	0.535015	-0.50015	-0.418332	-0.441385	0.455227	-0.409638	0.424787	-0.28277	0.319106	0.451239	-0.253084	0.523758	0.326357	-0.417924
72	VOC79aTerpineol43932	0.0544269	-0.340132	-0.18136	-0.102012	-0.299561	-0.352074	-0.28531	-0.418738	0.349148	-0.34484	-0.303509	-0.349468	-0.0385151	-0.390335	-0.388495	-0.17759	-0.26222	-0.251149	-0.156071	-0.350821	-0.425019	-0.431813	-0.355783	0.272615	0.287553	-0.341101	-0.313724	-0.272857	-0.339011	-0.366648	-0.402788	-0.410733	-0.364901	0.267446	0.294639	-0.348682	-0.335042	-0.288991	0.347631	-0.289761	0.0342634	0.250951	-0.154259	-0.0356478	-0.312771	0.00812563	-0.190285	-0.184705
73	VOC80LBorneol44291	-0.107854	0.0346398	-0.366516	0.237312	-0.172477	-0.208774	-0.300166	-0.32539	0.00754706	-0.32002	-0.0712494	-0.277547	0.266824	-0.26499	-0.213348	-0.179343	-0.00437388	-0.189222	-0.0845009	-0.164788	-0.259287	-0.25088	-0.271182	0.16727	0.195886	-0.179936	-0.122529	-0.135002	-0.259305	-0.238617	-0.306682	-0.305263	-0.308215	0.158868	0.200322	-0.227252	-0.194583	-0.191146	0.461431	-0.423111	0.332131	-0.0429323	0.113908	0.11253	-0.0251809	0.290875	0.176964	-0.395879
74	VOC82DGermacrene45025	-0.733617	-0.0238353	-0.643447	0.354865	-0.63062	-0.66486	-0.492906	-0.571385	0.446506	-0.539274	-0.461109	-0.543504	0.0279859	-0.595276	-0.669979	-0.130776	-0.581971	-0.783734	-0.582427	-0.699935	-0.620867	-0.560401	-0.696507	0.720482	0.716333	-0.658303	-0.601533	-0.634663	-0.699281	-0.671675	-0.602171	-0.572057	-0.660277	0.729562	0.740606	-0.639073	-0.585396	-0.609354	0.583849	-0.409674	0.324438	-0.282615	0.492256	0.67285	-0.347032	0.690613	0.429831	-0.437966
75	VOC92Eugenol58674	0.338417	0.28944	-0.0668363	0.21525	0.0355399	0.0643695	0.198687	-0.0521089	0.145594	0.112461	0.155255	0.126478	0.0412366	0.051467	-0.0144602	0.0779211	0.0793327	-0.0253026	-0.318914	-0.106942	0.0331447	0.125167	0.0796224	-0.06699	-0.0106738	0.0468271	0.0745587	0.17881	-0.125903	-0.0330918	0.0888735	0.158229	0.120093	-0.0806521	-0.00896122	0.0842478	0.101459	0.199497	0.296271	-0.339216	0.396869	-0.052343	-0.11117	-0.052505	-0.0975425	0.105242	-0.0090546	-0.301022
76	other	-0.58484	0.0134783	-0.568176	0.119934	-0.424411	-0.387821	-0.440301	-0.523586	-0.0222096	-0.486617	-0.252997	-0.454186	0.318587	-0.523994	-0.2904	-0.514134	-0.04143	-0.539054	-0.136097	-0.315799	-0.353509	-0.233677	-0.389115	0.427613	0.440854	-0.449544	-0.396193	-0.451447	-0.388025	-0.392487	-0.412144	-0.341448	-0.405149	0.382956	0.412294	-0.455827	-0.419206	-0.455874	0.297674	-0.256398	0.15383	-0.392109	0.510312	0.47183	0.112242	0.322896	0.461053	-0.292942
1	AMF	1
2	LOGTRICHO		1
3	Plantheight	0.960732		1
4	Nleaves		0.763113		1
5	Leafarea	0.938578		0.836697		1
6	Freshyield	0.881585		0.752327		0.968375	1
7	Dryleaves	0.928841		0.801597		0.910053	0.863627	1
8	Drystems	0.938617		0.857381		0.949058	0.928905	0.85582	1
9	LeafDMpc									1
10	ShootDW	0.944282		0.850315		0.956325	0.918037	0.981365	0.939268		1
11	RootDW	0.93776				0.847899	0.837012	0.732111	0.779238		0.775186	1
12	(uptake)biom	0.95399		0.835724		0.970537	0.936806	0.965279	0.941327		0.990093	0.856209	1
13	RtoS	-0.726269												1
14	Pn	0.891865		0.803153		0.962522	0.947621	0.863567	0.964841		0.931347	0.799581	0.939371		1
15	Tr					0.808648	0.823115		0.795504		0.700455	0.713002	0.731305		0.811927	1
16	WUEi																1
17	SPAD					0.813786	0.808459		0.757569		0.726392	0.778303	0.767031		0.734602	0.825743		1
18	LWP	0.747469		0.758692		0.829047	0.846656		0.828111		0.753378		0.750948		0.824531	0.857073		0.730657	1
19	Nitrate				-0.727429															1
20	P	0.850596		0.765864		0.916402	0.882063	0.752927	0.892169		0.830947	0.76264	0.849054		0.893627	0.882263		0.853294	0.840912		1
21	K	0.913634		0.755864		0.94225	0.929184	0.868056	0.935911		0.923578	0.754593	0.923019		0.951261	0.826017		0.833451	0.799673		0.932915	1
22	Ca	0.814542				0.893825	0.882931	0.829184	0.867214		0.87227	0.793144	0.889627		0.900955	0.819897		0.868895	0.720211		0.910178	0.966051	1
23	Mg	0.911815		0.828464		0.916185	0.892556	0.837335	0.914116		0.8951	0.716894	0.89135		0.916796	0.866279		0.806788	0.8022		0.917234	0.955812	0.908208	1
24	Na	-0.949377		-0.854329		-0.939191	-0.922258	-0.812926	-0.928487		-0.884245	-0.802393	-0.901476		-0.919835	-0.870969		-0.840425	-0.847877		-0.920858	-0.925209	-0.876997	-0.966228	1
25	Cl	-0.955535		-0.867427		-0.952044	-0.937394	-0.802911	-0.938814		-0.881437	-0.83506	-0.90644		-0.927344	-0.884055		-0.83793	-0.878971		-0.916242	-0.908126	-0.860596	-0.930245	0.983884	1
26	Fe	0.945783		0.797648		0.949669	0.935117	0.853632	0.953129		0.920405	0.746643	0.918657		0.951197	0.810469		0.803906	0.82558		0.923231	0.960236	0.892894	0.961437	-0.95314	-0.923413	1
27	B	0.929275		0.82251		0.95127	0.899302	0.863879	0.910861		0.911502	0.75012	0.912149		0.924198	0.78279		0.784875	0.794654		0.897074	0.921223	0.855347	0.936008	-0.936866	-0.913382	0.959805	1
28	Mn	0.952762		0.766685		0.908505	0.896693	0.838157	0.899253		0.890125	0.778025	0.900868		0.910989	0.755856		0.753896	0.729791		0.851632	0.899844	0.845905	0.935754	-0.93307	-0.884502	0.968857	0.926109	1
29	Nitrate (uptake)	0.910742		0.832244		0.857512	0.851643	0.736133	0.881749		0.815934		0.796729		0.823784	0.829314		0.757806	0.874693	0.767162	0.84882	0.8635	0.750518	0.905919	-0.905513	-0.90556	0.886826	0.874311	0.797658	1
30	P (uptake)	0.946699		0.830864		0.957785	0.917137	0.86693	0.940412		0.924504	0.769958	0.927191		0.933377	0.848484		0.836907	0.839047		0.977235	0.967055	0.928751	0.954873	-0.943106	-0.93052	0.963376	0.940901	0.90447	0.87902	1
31	K (uptake)	0.943705		0.808202		0.953744	0.92927	0.934442	0.945143		0.971052	0.759291	0.962887		0.949425	0.78982		0.801419	0.787233		0.902187	0.985061	0.945405	0.956364	-0.923014	-0.903528	0.960143	0.93039	0.916258	0.858605	0.966413	1
32	Ca (uptake)	0.893079		0.747971		0.928748	0.907279	0.916452	0.908458		0.945489	0.785465	0.947799		0.927164	0.798123		0.831768	0.744781		0.893863	0.975735	0.978904	0.93874	-0.900718	-0.879935	0.92689	0.894259	0.891988	0.795297	0.949316	0.985976	1
33	Mg (uptake)	0.924866		0.837143		0.915822	0.885642	0.88324	0.914257		0.925608	0.715155	0.915913		0.912688	0.827802		0.788822	0.776613		0.894947	0.954423	0.909692	0.992891	-0.949633	-0.90899	0.957261	0.93371	0.938754	0.884071	0.953194	0.971527	0.955599	1
34	Na (uptake)	-0.906354		-0.82642		-0.888487	-0.870153	-0.767909	-0.882552		-0.837315	-0.750741	-0.851617		-0.870246	-0.861321		-0.830147	-0.8061		-0.903393	-0.900524	-0.85546	-0.969254	0.987889	0.949209	-0.936753	-0.917704	-0.931416	-0.890063	-0.92175	-0.896154	-0.876978	-0.951645	1
35	Cl (uptake)	-0.952118		-0.866079		-0.933806	-0.916678	-0.784249	-0.92345		-0.863348	-0.805307	-0.885034		-0.908641	-0.897133		-0.847864	-0.87182		-0.925113	-0.908906	-0.861699	-0.95073	0.992476	0.993831	-0.928837	-0.918963	-0.894627	-0.917595	-0.935556	-0.901637	-0.879044	-0.9277	0.974358	1
36	Fe (uptake)	0.965012		0.81741		0.948609	0.925674	0.896819	0.948966		0.947511	0.747506	0.941015		0.942942	0.788182		0.790442	0.800573		0.907621	0.958855	0.89713	0.964593	-0.944906	-0.90973	0.993112	0.957131	0.971479	0.872358	0.96562	0.97528	0.945666	0.972997	-0.931328	-0.916369	1
37	B (uptake)	0.968698		0.847657		0.952562	0.896152	0.911593	0.920876		0.946878	0.751551	0.941397		0.923602	0.759173		0.770819	0.776233		0.884413	0.927616	0.865337	0.941495	-0.930097	-0.903146	0.958847	0.991635	0.931635	0.865381	0.947984	0.953421	0.919956	0.952805	-0.911421	-0.90815	0.970047	1
38	Mn (uptake)	0.965924		0.784728		0.907738	0.887294	0.882767	0.897872		0.919208	0.771959	0.923305		0.903594	0.731476		0.742041	0.709403		0.83838	0.902378	0.85372	0.93493	-0.919719	-0.868414	0.95989	0.920091	0.992716	0.785422	0.908818	0.933913	0.913027	0.950966	-0.91823	-0.87835	0.976018	0.94004	1
39	HAA	-0.826578		-0.798449																	-0.722657	-0.712172		-0.791015	0.708228					-0.798904	-0.748132	-0.709868		-0.780687	0.737618	0.720267	-0.703456	-0.712685		1
40	CTA	0.899933		0.724466	-0.727786															0.72967										0.752693										-0.796802	1
41	CaffAc				0.866046															-0.719047																					-0.844363	1
42	PCumA																																										1
43	FER	-0.768969																																										1
44	CHIC	-0.865982		-0.7576															-0.730037						0.732242	0.744922				-0.825752					0.70566	0.74136								0.918693	1
45	QR											0.805071						0.702841					0.710926																							1
46	Rosm	-0.834804		-0.764944	0.726185															-0.745955										-0.755179					0.706029					0.800751	-0.781301	0.737776					1
47	TOT_Pol	-0.793764			0.700015																																							0.926656	0.829748			1
48	(ratio_on_tot) CTA	0.910033		0.717171	-0.804535															0.77155										0.738084										-0.777206	0.978982	-0.893758					-0.82037		1
49	(ratio_on_tot) CaffAc	0.851286																																								0.798437
50	(ratio_on_tot) PCumA																																										0.819091	-0.790645	-0.74123			-0.76555
51	(ratio_on_tot) FER	-0.755693																																										0.949309	0.919142			0.768039
52	(ratio_on_tot) CHIC	-0.869381		-0.738641		-0.886058	-0.895384	-0.751729	-0.846093		-0.813037	-0.82628	-0.848551		-0.808654	-0.737787		-0.862072	-0.764522		-0.814415	-0.832718	-0.787317	-0.834527	0.918247	0.927735	-0.857608	-0.836787	-0.835949	-0.844609	-0.833988	-0.825803	-0.801075	-0.814479	0.886534	0.91923	-0.840572	-0.824185	-0.815365						0.762545
53	(ratio_on_tot) QR	0.851103		0.84309		0.822983	0.810432		0.796424		0.718132		0.73642		0.77069	0.818727		0.719805	0.812817		0.802669	0.745756		0.803382	-0.87554	-0.918996	0.752741	0.772193		0.866119	0.79109	0.732767		0.762171	-0.839077	-0.91492	0.728918	0.747253			0.753913				-0.768901		-0.743075		0.735292
54	(ratio_on_tot) Rosm																				-0.714851																										0.72456
55	VOC13aPinene16112	-0.711103																												-0.762237															0.705648		0.751279
56	VOC16Hexanal18973																		0.757979		0.702448			0.706682	-0.713747	-0.716103				0.74421					-0.714824	-0.737494
57	VOC17bPinene19125
58	VOC18bPhellandrene19845
59	VOC22Eucalyptol22174
60	VOC24bMyrcene22475
61	VOC31DLimonene24460		0.705746
62	VOC332HexenalE25399	0.74599																																													-0.701549
63	VOC37bZOcimene26501	-0.769779		-0.718694																				-0.736533	0.718428					-0.772615				-0.705023	0.750715	0.726402				0.79184					0.753393		0.830188
64	VOC473Hexen1olZ30795
65	VOC531Octen3ol34318	0.850867																												0.746009
66	VOC54cis4Thujanol35256
67	VOC60bLinalool38139
68	VOC611RCamphor38443
69	VOC67alfaBergamotene40206
70	VOC68bElemene40489	-0.71225																																													0.748345
71	VOC76gCadinene43699
72	VOC79aTerpineol43932
73	VOC80LBorneol44291
74	VOC82DGermacrene45025	-0.733617																	-0.783734						0.720482	0.716333									0.729562	0.740606
75	VOC92Eugenol58674
76	other
[truncated: 28 more columns]
